# Supplementary material for: Diversity and correlation analysis of different root exudates on the regulation of microbial structure and function in soil planted with Panax notoginseng
Source: Front Microbiol. 2023 Dec 6;14:1282689. doi: 10.3389/fmicb.2023.1282689 (PMC10731274; doi:10.3389/fmicb.2023.1282689)
Supplement: Supplementary file 5 [file Table_1.XLSX]

## Sheet: Table S1
Table S1.A total of 1179 metabolites were detected based on the UPLC-MS/MS detection platform and self-built database
Index	Q1 (Da)	Q3 (Da)	Molecular Weight (Da)	Formula	Ionization model	Compounds	Class I	Class II	CAS	Level	Pn1	Pn2	Pn3	Zm1	Zm2	Zm3	Nt1	Nt2	Nt3	Pf1	Pf2	Pf3	cpd_ID	kegg_map
pme3200	74	57	73.064	C2H7N3	[M+H]+	1-Methylguanidine	Nucleotides and derivatives	Nucleotides and derivatives	471-29-4	3	56199	44815	47291	41667	47531	40955	33121	32846	25376	38845	45594	38211	C02294	--
pmb0782	86.1	69.2	85.089	C5H11N	[M+H]+	Piperidine	Alkaloids	Alkaloids	110-89-4	3	4775200	4194400	4291400	4166400	3703900	3519900	848200	9	779330	2262200	2248700	2015200	C01746	ko00960
pme2292	89.11	72.08	88.1	C4H12N2	[M+H]+	Putrescine	Alkaloids	Alkaloids	110-60-1	3	109390	97248	95700	1539200	1059700	982990	7238400	7484200	7468800	116020	89076	108710	C00134	ko00330,ko00472,ko00480,ko00960,ko01100,ko01110,ko02010
pmf0096	88.99	70.9	89.995	C2H2O4	[M-H]-	Oxalic acid	Phenolic acids	Phenolic acids	144-62-7	3	88800	100810	88340	14111	11779	13304	9	9	7706.6	15544	18845	14811	C00209	ko00230,ko00630,ko01100
Zmyn000268	89.02	71.02	90.032	C3H6O3	[M-H]-	2,3-Dihydroxypropanal	Others	Saccharides and Alcohols	56-82-6	3	120310	92451	88928	9	4089.3	9	5007.6	9	9	4538	9	6799.5	C02154	--
MWSmce460	100.08	56.05	99.068	C5H9NO	[M+H]+	2-Piperidone	Alkaloids	Piperidine alkaloids	675-20-7	3	27826	21616	29589	182730	203950	211430	142470	153200	154980	58944	62174	47597	--	--
Lmqp000873	101.02	55.02	100.018	C4H4O3	[M+H]+	Succinic anhydride	Organic acids	Organic acids	108-30-5	3	510040	408110	441140	44760	47382	43533	27779	29769	23990	155180	149340	135110	C19524	--
MWSmce461	102.05	56.05	101.048	C4H7NO2	[M+H]+	L-Azetidine-2-carboxylic acid	Alkaloids	Alkaloids	2133-34-8	1	40129	55039	38801	438590	391060	499230	881070	1160500	1117000	403550	352690	317350	--	--
mws4052	102.06	56.05	101.048	C4H7NO2	[M+H]+	1-Aminocyclopropane-1-carboxylic acid	Organic acids	Organic acids	22059-21-8	1	14757	9	16739	168530	142510	166540	373950	438780	562920	130120	126600	155770	C01234	ko00270,ko01100,ko01110
pme1841	103.12	86.1	102.116	C5H14N2	[M+H]+	Cadaverine	Alkaloids	Phenolamine	462-94-2	3	48331	51720	52080	59040	52993	50758	376750	356280	362720	33194	36130	9	C01672	ko00310,ko00480,ko00960,ko01100,ko01110
pme3011	104.07	68.8	103.063	C4H9NO2	[M+H]+	γ-Aminobutyric acid	Organic acids	Organic acids	56-12-2	3	3280200	3863500	4063700	466440	330070	247890	1914900	4452700	1860800	579810	992690	474380	C00334	ko00250,ko00330,ko00410,ko00650,ko00760,ko01100
pme3033	104.07	86	103.063	C4H9NO2	[M+H]+	N,N-Dimethylglycine	Amino acids and derivatives	Amino acids and derivatives	1118-68-9	3	6280500	4641400	5639900	795630	679830	854500	5118200	5374000	5199100	1527400	1544300	1660000	C01026	ko00260,ko01100
pme3017	104.07	58	103.063	C4H9NO2	[M+H]+	2-Aminoisobutyric acid	Organic acids	Organic acids	62-57-7	3	2050500	1775700	1600700	2074200	2190000	2009600	1762100	1963900	2008400	1635100	1856200	1833200	C03665	--
MWSmce585	104.07	59.01	103.063	C4H9NO2	[M+H]+	Methyl 3-aminopropanoate	Amino acids and derivatives	Amino acids and derivatives	4138-35-6	3	2813400	2787200	2993700	3122300	3157600	3280700	3403800	3217000	3432300	2614700	2676000	2706900	--	--
pmb0484	104.1	60.1	103.091	C5H13NO	[M+H]+	Choline	Alkaloids	Alkaloids	62-49-7	3	6205900	6209300	5662000	7803300	7673400	7047600	6468000	7580700	7218300	6769600	6450200	6745900	C00114	ko00260,ko00564,ko01100,ko02010
Lmbn000193	103	59.01	104.011	C3H4O4	[M-H]-	Tartronate semialdehyde	Organic acids	Organic acids	2480-77-5	3	306790	240450	224450	13926	12932	12507	11815	7539.4	7092.2	69277	75612	40148	C01146	ko00053,ko00630,ko01100
ML10172161	103	59.01	104.011	C3H4O4	[M-H]-	Hydroxypyruvic acid	Organic acids	Organic acids	1113-60-6	3	268070	238730	279830	16175	12014	12720	16447	9672.6	11089	44039	37876	66079	C00168	ko00260,ko00630,ko01100,ko01110,ko01200
mws0576	103.04	59.1	104.047	C4H8O3	[M-H]-	3-Hydroxybutyric acid	Organic acids	Organic acids	300-85-6	3	743710	879730	895340	424470	432310	445870	2998600	3327200	3238200	663270	740140	625220	C01089	ko00072,ko00650,ko01100
pme1975	103	59	104.06	C3H4O4	[M-H]-	Malonic acid	Organic acids	Organic acids	141-82-2	3	1513000	1286700	1287900	159280	164840	158040	9	60979	69705	510470	466380	437560	C00383	ko00061,ko00240,ko00410,ko01100,ko01212
pme2367	109	81	108.021	C6H4O2	[M+H]+	1,4-Benzoquinone	Quinones	Quinones	106-51-4	3	356460	299810	313320	80442	94320	83144	152780	159660	149510	369340	400140	431360	C00472	--
Zmzp000616	110.06	93.06	109.053	C6H7NO	[M+H]+	4-Aminophenol	Alkaloids	Phenolamine	123-30-8	3	4845	10121	9	6714.2	9	9	141100	140520	143540	16412	11623	13273	C02372	--
mws0601	110.02	66	111.032	C5H5NO2	[M-H]-	Pyrrole-2-carboxylic acid	Organic acids	Organic acids	634-97-9	3	7417.6	4441.3	9	13681	10182	11594	56647	70620	43803	23984	35493	24392	C05942	ko00330
mws0255	112.05	95	111.043	C4H5N3O	[M+H]+	Cytosine	Nucleotides and derivatives	Nucleotides and derivatives	71-30-7	1	1999300	2270900	1408400	3647200	3721600	3769100	2250300	1702600	1863000	367880	395680	363610	C00380	ko00240,ko01100
MWS5173	112.05	70.03	111.043	C4H5N3O	[M+H]+	Isocytosine	Nucleotides and derivatives	Nucleotides and derivatives	108-53-2	2	428430	419430	381830	70574	46072	67413	9	9	58399	849870	748890	739870	--	--
pme2122	112.09	95	111.08	C5H9N3	[M+H]+	Histamine	Alkaloids	Alkaloids	51-45-6	3	973220	1034800	672480	1576200	1642100	1706500	1049400	814140	828910	182530	186720	205970	C00388	ko00340,ko01100,ko01110
pme0257	111.02	80	112.027	C4H4N2O2	[M-H]-	Uracil	Nucleotides and derivatives	Nucleotides and derivatives	66-22-8	3	22435	25039	37593	8161.3	11832	8886.1	16183	16371	10840	11832	9385	7089.9	C00106	ko00240,ko00410,ko00770,ko01100
pme0006	116.07	70.1	115.063	C5H9NO2	[M+H]+	L-Proline	Amino acids and derivatives	Amino acids and derivatives	147-85-3	1	13312000	19405000	9786700	6822900	6413600	7298500	19459000	15467000	14853000	4556800	3953100	3893800	C00148	ko00330,ko00332,ko00970,ko01100,ko01110,ko01230,ko02010
MWStz040	116.07	70.07	115.063	C5H9NO2	[M+H]+	Pterolactam	Alkaloids	Pyrrole alkaloids	38072-88-7	1	10916000	11846000	7540500	5604800	5622600	5681900	19495000	10815000	8804600	6868300	5938600	7371600	--	--
mws0376	115	71	116.011	C4H4O4	[M-H]-	Fumaric acid	Organic acids	Organic acids	110-17-8	1	108890	95891	9	163390	123610	127650	377780	405650	350480	891840	1084100	1008400	C00122	ko00020,ko00190,ko00220,ko00250,ko00350,ko00360,ko00620,ko00650,ko00760,ko01100,ko01110,ko01200
mws0823	115.04	71	116.047	C5H8O3	[M-H]-	3-Methyl-2-Oxobutanoic acid	Organic acids	Organic acids	759-05-7	3	9	9	9	53963	56162	56376	27118	95770	106640	107620	101500	104760	C00141	ko00280,ko00290,ko00770,ko00966,ko01100,ko01110,ko01210,ko01230,ko01240
pme3193	116.04	74	117.043	C4H7NO3	[M-H]-	N-Acetyl-L-glycine	Amino acids and derivatives	Amino acids and derivatives	543-24-8	3	4256.9	9	9	1992.8	1853.5	9	2508.8	9	2838.2	11096	12734	14933	--	--
pme0066	116.1	74	117.054	C3H7N3O2	[M-H]-	Guanidinoacetate	Amino acids and derivatives	Amino acids and derivatives	352-97-6	3	5125.5	9	9	9	9	9	4296.3	2184.8	9	7474.4	10003	10848	C00581	ko00260,ko00330,ko01100
pmb1096	118.07	91	117.058	C8H7N	[M+H]+	Indole	Alkaloids	Plumerane	120-72-9	2	149710	125840	137570	125750	148080	143770	192340	190190	180080	336390	263760	301350	C00463	ko00380,ko00400,ko00402,ko01100,ko01110
mws2628	118.09	87.05	117.07	C5H11NO2	[M+H]+	N-Methyl-4-aminobutyric acid	Organic acids	Organic acids	1119-48-8	2	9	9	1384.6	9	718.03	9	1376700	812360	794480	9	717.78	9	C15987	ko00760,ko01100
mws0256	118.09	72.1	117.079	C5H11NO2	[M+H]+	L-Valine	Amino acids and derivatives	Amino acids and derivatives	72-18-4	1	6063100	4516900	3248100	7302900	6458300	5709100	4096400	2686000	2862900	2117900	2139400	2680200	C00183	ko00280,ko00290,ko00311,ko00460,ko00770,ko00966,ko00970,ko01100,ko01110,ko01210,ko01230,ko01240,ko02010
MWSmce548	118.09	58.07	117.079	C5H11NO2	[M+H]+	Betaine	Alkaloids	Alkaloids	107-43-7	2	287390	324670	309490	236030	224760	200910	431580	298640	367610	147490	114000	171100	C00719	ko00260,ko01100,ko02010
MWS5209	235.16	118.09	117.079	C5H11NO2	[2M+H]+	N-Methyl-α-aminoisobutyric acid	Amino acids and derivatives	Amino acids and derivatives	2566-34-9	3	5005.9	4334.9	5870.4	10118	8569.3	9902.2	144950	125580	140240	9	9	2884.3	--	--
pme0120	118.09	101	117.079	C5H11NO2	[M+H]+	5-Aminovaleric acid	Amino acids and derivatives	Amino acids and derivatives	660-88-8	3	34035	47809	9	50296	45561	34647	983980	857760	883370	33473	20448	21727	C00431	ko00310,ko00330,ko01100
mws0192	117.02	73	118.027	C4H6O4	[M-H]-	Succinic acid	Organic acids	Organic acids	110-15-6	1	44514000	40205000	35912000	15548000	15012000	17011000	19352000	16787000	17459000	13458000	13744000	12728000	C00042	ko00020,ko00190,ko00250,ko00310,ko00350,ko00360,ko00620,ko00630,ko00640,ko00650,ko00760,ko00920,ko01100,ko01110,ko01200
mws0470	117.02	73	118.027	C4H6O4	[M-H]-	Methylmalonic acid	Organic acids	Organic acids	516-05-2	2	44062000	39394000	37193000	17670000	14960000	17084000	15138000	16976000	17475000	15854000	13539000	14794000	C02170	ko00240,ko00280,ko00640,ko01100
mws0147	117.06	59	118.063	C5H10O3	[M-H]-	β-Hydroxyisovaleric acid	Organic acids	Organic acids	625-08-1	3	62295	61397	67463	167480	178740	194850	96109	95502	101160	91973	83588	83207	C20827	ko00280,ko01100
pme3096	118	74	119.022	C3H5NO4	[M-H]-	Aminomalonic acid	Organic acids	Organic acids	1068-84-4	3	2136700	1951000	1891600	567640	573940	619390	682470	725020	743270	514660	567830	523640	C00872	--
mws0230	120.07	74	119.058	C4H9NO3	[M+H]+	L-Threonine	Amino acids and derivatives	Amino acids and derivatives	72-19-5	3	615420	651630	695480	1093700	1067000	1058300	909910	9	9	483910	496490	506640	C00188	ko00260,ko00261,ko00290,ko00860,ko00970,ko01100,ko01110,ko01230,ko02010
pmp001287	120.08	103.05	119.073	C8H9N	[M+H]+	N-Benzylmethylene isomethylamine	Alkaloids	Alkaloids	-	1	7962500	7892100	7696300	9816500	10735000	10359000	10651000	10981000	11458000	6493600	6715500	6284300	--	--
pma0134	121.04	93.06	120.042	C4H8O4	[M+H]+	D-(-)-Threose	Others	Saccharides and Alcohols	95-43-2	3	55591	54032	59272	920890	948790	972730	99884	91533	98561	217930	236530	194440	C06463	--
Lmbp000728	121.06	77.04	120.058	C8H8O	[M+H]+	(S)-2-Phenyloxirane	Others	Others	20780-54-5	1	9	9	38220	39756000	38319000	36584000	2655400	2646200	2620200	160430	149230	147730	C20782	ko01100
pme0195	120.02	62	121.02	C3H7NO2S	[M-H]-	L-Cysteine	Amino acids and derivatives	Amino acids and derivatives	52-90-4	3	9	9	9	89940	95841	83889	48284	47049	39474	17544	9	9	C00097	ko00260,ko00270,ko00311,ko00332,ko00430,ko00460,ko00480,ko00730,ko00770,ko00920,ko00970,ko01100,ko01110,ko01200,ko01230,ko01240,ko04122
pmb0069	122	105	121.053	C7H7NO	[M+H]+	Benzamide	Phenolic acids	Phenolic acids	55-21-0	3	90873	90762	81402	259730	266390	262010	716010	787860	741960	263570	263820	263480	C09815	--
mws0628	121.03	92	122.037	C7H6O2	[M-H]-	4-Hydroxybenzaldehyde	Phenolic acids	Phenolic acids	123-08-0	3	165320	182530	159940	419560	422220	521720	453620	505020	372190	3180800	3396700	3386000	C00633	ko01100
pme0241	123.04	79	122.037	C7H6O2	[M+H]+	Benzoic acid	Phenolic acids	Phenolic acids	65-85-0	3	22935	20705	9	45062	58806	62674	424000	469240	487530	272610	206190	214470	C00180	ko00360,ko01100,ko01110
mws0133	123.06	80.05	122.048	C6H6N2O	[M+H]+	Nicotinamide	Others	Vitamin	98-92-0	2	3782600	4037100	3926000	3677700	3819200	3690700	451530	455730	460330	6730600	6577600	7339500	C00153	ko00760,ko01100,ko01240
ML10179289	105.07	77.04	122.073	C8H10O	[M-H2O+H]+	2-Phenylethanol	Phenolic acids	Phenolic acids	60-12-8	3	207820	167370	192360	459440	490900	509150	1164500	1250900	1196500	406280	394250	407740	C05853	ko00360
pme0490	124.04	78	123.032	C6H5NO2	[M+H]+	Nicotinic acid (Vitamin B3)	Others	Vitamin	59-67-6	2	597720	515100	399830	2464200	2533500	2714400	3750700	3158500	3230400	433640	380490	459950	C00253	ko00760,ko00960,ko01100,ko01110,ko01240
pme1216	122.03	78	123.032	C6H5NO2	[M-H]-	2-Picolinic acid	Organic acids	Organic acids	98-98-6	3	130880	133840	116660	1045200	1279900	1140300	1271000	1378200	1296900	225900	216650	196310	C10164	ko00380,ko01100
Lmbp000668	124.04	78.03	123.032	C6H5NO2	[M+H]+	Isonicotinic acid	Others	Vitamin	55-22-1	3	627140	508660	549490	1195100	1173100	1002800	634570	591660	554160	703990	631510	718310	C07446	--
mws0572	126.07	109	125.059	C5H7N3O	[M+H]+	5-Methylcytosine	Nucleotides and derivatives	Nucleotides and derivatives	554-01-8	1	241380	215600	207940	1163300	1164700	1059100	277850	268100	244600	66437	60985	58878	C02376	ko00240,ko01100
MWSmce118	127.05	81.04	126.043	C5H6N2O2	[M+H]+	Imidazole-4-Acetic Acid	Organic acids	Organic acids	645-65-8	3	9	9	9	61285	9	61219	9	95644	66045	67088	55251	50086	C02835	ko00340,ko01100
mws0251	127.05	110	126.043	C5H6N2O2	[M+H]+	Thymine	Nucleotides and derivatives	Nucleotides and derivatives	65-71-4	1	9	9	9	9	9	9	47410	56991	39752	9	9	9	C00178	ko00240,ko01100
MWSmce448	127.05	81.04	126.043	C5H6N2O2	[M+H]+	Imidazol-1-yl-acetic acid	Organic acids	Organic acids	22884-10-2	3	9	9	9	41541	9	38917	9	64905	42055	41690	34651	28002	--	--
MWS2027	129.03	69	128.022	C4H4N2O3	[M+H]+	Barbituric acid;Malonylurea;2,4,6-Pyrimidinetrione	Nucleotides and derivatives	Nucleotides and derivatives	67-52-7	3	259390	490730	9	9	9	9	114800	54230	34966	9	9	9	C00813	ko00240,ko01100
MWSmce706	129.07	56.05	128.059	C5H8N2O2	[M+H]+	Cyclo(Ala-Gly)	Amino acids and derivatives	Amino acids and derivatives	4526-77-6	3	9	49176	9	28687	27841	26163	9	42977	9	32804	23840	9	--	--
Zmbp000449	130.03	70.07	129.025	C5H7NOS	[M+H]+	Epigoitrin	Others	Others	1072-93-1	2	17023000	10967000	8650500	621250	590160	629320	777710	665230	390310	12876000	12350000	12938000	--	--
ML10181668	130.09	84.08	129.079	C6H11NO2	[M+H]+	Cycloleucine	Amino acids and derivatives	Amino acids and derivatives	52-52-8	1	679580	695760	727590	2185900	2329200	2254900	1579000	1782200	1773600	757170	819840	468510	C03969	--
MWS0811	130.09	84.08	129.079	C6H11NO2	[M+H]+	L-Pipecolic Acid	Organic acids	Organic acids	3105-95-1	1	2588100	3814900	3001600	2119600	2197600	2179800	3063600	2823500	2698600	2319400	2220600	2421700	C00408	ko00310,ko00960,ko01100,ko01110
Zmdp000376	130.09	84.08	129.09	C5H11N3O	[M+H]+	4-Guanidinobutanal	Others	Others	-	2	3584100	3346300	2415000	1934700	1500600	2273900	2738400	2322100	2778600	2181600	2079100	2011600	--	--
Zmgn000217	129.02	85.03	130.027	C5H6O4	[M-H]-	Methylenesuccinic acid	Organic acids	Organic acids	97-65-4	1	348220	347240	310350	191780	179420	179450	115170	126410	110220	95773	111290	125280	C00490	ko00660,ko01100
pme2693	131.12	114.09	130.111	C6H14N2O	[M+H]+	N-Acetylputrescine	Alkaloids	Phenolamine	18233-70-0	3	74910	115800	55533	116050	133650	133430	2531900	2033900	2339100	31854	31763	38720	C02714	ko00330,ko01100
pmb0501	131.13	114.1	130.122	C5H14N4	[M+H]+	Agmatine	Alkaloids	Phenolamine	306-60-5	3	57126	72043	75466	128480	124030	116470	2037300	2049700	2077200	33286	30932	27939	C00179	ko00330,ko01100
pmf0470	132.07	73	131.058	C5H9NO3	[M+H]+	cis-4-Hydroxy-D-proline	Amino acids and derivatives	Amino acids and derivatives	2584-71-6	3	37795	24551	35342	30040	48881	35527	261890	227500	194140	9	9	9	C03440	ko00330,ko01100
mws0712	130.05	86	131.058	C5H9NO3	[M-H]-	N-Propionylglycine	Amino acids and derivatives	Amino acids and derivatives	21709-90-0	3	27972	16758	9	598820	626500	601700	9	9	9	40856	53661	39626	--	--
MWS2413	130.05	58.03	131.058	C5H9NO3	[M-H]-	N-acetyl-beta-alanine	Amino acids and derivatives	Amino acids and derivatives	3025-95-4	3	13637	9987.2	10083	11191	11199	10187	9	9	11558	6116.7	6155	5957.6	C01073	ko00410
ML10197929	130.09	88.04	131.069	C4H9N3O2	[M-H]-	Creatine	Organic acids	Organic acids	57-00-1	2	9	9	9	15151	11673	9	146140	179250	141840	91532	98934	111490	C00300	ko00260,ko00330,ko01100
mws1587	132.1	86	131.095	C6H13NO2	[M+H]+	L-Norleucine	Amino acids and derivatives	Amino acids and derivatives	327-57-1	1	1840300	1776300	1711700	2219300	2194100	2040400	905140	859600	833980	1057300	1124900	257850	C01933	--
MWS1926	132.1	86.1	131.095	C6H13NO2	[M+H]+	DL-Leucine	Amino acids and derivatives	Amino acids and derivatives	328-39-2	1	35833000	33625000	33432000	45422000	44126000	41884000	21230000	22005000	21416000	20473000	20884000	19838000	--	--
mws0258	132.1	86	131.095	C6H13NO2	[M+H]+	L-Isoleucine	Amino acids and derivatives	Amino acids and derivatives	73-32-5	1	1896500	499650	1824500	2290600	2176800	1995900	839730	835050	829540	311360	305650	237260	C00407	ko00280,ko00290,ko00460,ko00960,ko00966,ko00970,ko01100,ko01110,ko01210,ko01230,ko02010
mws0227	132.1	86.2	131.095	C6H13NO2	[M+H]+	L-Leucine	Amino acids and derivatives	Amino acids and derivatives	61-90-5	1	1161900	976370	756070	1503900	1477200	1362200	874600	967980	912410	569730	513440	482300	C00123	ko00280,ko00290,ko00966,ko00970,ko01100,ko01110,ko01210,ko01230,ko02010
pme0274	132.1	69	131.095	C6H13NO2	[M+H]+	6-Aminocaproic acid	Organic acids	Organic acids	60-32-2	1	289840	542480	424180	787920	740250	1105100	457800	729640	704460	112060	208490	284540	C02378	ko01100
pmp001198	132.1	57.1	131.095	C6H13NO2	[M+H]+	6-Deoxyfagomine	Alkaloids	Piperidine alkaloids	197449-09-5	1	5841200	4925300	5537500	5406900	5045200	4825900	1133800	1176300	1067300	3421300	3683100	3054300	--	--
pme0243	131.03	87.05	132.042	C5H8O4	[M-H]-	Glutaric acid	Organic acids	Organic acids	110-94-1	3	197450	173570	170090	9	9	9	329670	295360	301340	187940	196080	161300	C00489	ko00071,ko00310,ko01100
Lmgn000160	131.05	70.03	132.053	C4H8N2O3	[M-H]-	3-Ureidopropionic Acid	Organic acids	Organic acids	462-88-4	3	49618	46170	43980	25041	24416	28945	17411	19132	14483	79789	79037	75168	C02642	ko00240,ko00410,ko00770,ko01100
Lmrn002746	131.07	85.07	132.079	C6H12O3	[M-H]-	2-Hydroxy-4-methylpentanoic acid	Organic acids	Organic acids	498-36-2	1	9	9	9	9	9	9	29922	26167	28944	47800	60650	61024	--	--
mws0972	131.07	85	132.079	C6H12O3	[M-H]-	6-Hydroxyhexanoic acid	Organic acids	Organic acids	1191-25-9	3	9	9	9	15252	20378	27955	32923	34582	37926	19706	18220	15957	C06103	--
mws0341	131.07	85	132.079	C6H12O3	[M-H]-	2-Hydroxyisocaproic acid	Organic acids	Organic acids	20312-37-2	1	7059100	1186700	6877200	194530	210460	89184	93211	510140	102540	31918	9	28854	C03264	--
pme2527	133	116	132.09	C5H12N2O2	[M+H]+	L-Ornithine	Amino acids and derivatives	Amino acids and derivatives	70-26-8	3	61357	60135	68320	105690	115250	111960	75266	82674	85061	60011	90245	75072	C00077	ko00220,ko00330,ko00472,ko00480,ko01100,ko01110,ko01210,ko01230,ko02010
mws0219	132.03	88	133.038	C4H7NO4	[M-H]-	L-Aspartic Acid	Amino acids and derivatives	Amino acids and derivatives	56-84-8	1	403920	395550	378990	5009700	4908600	4784600	2092900	2200300	2448400	1252900	1392200	1262000	C00049	ko00220,ko00250,ko00260,ko00261,ko00270,ko00300,ko00340,ko00410,ko00460,ko00710,ko00760,ko00770,ko00970,ko01100,ko01110,ko01200,ko01210,ko01230,ko01240,ko02010
MWS1882	132.03	88.04	133.038	C4H7NO4	[M-H]-	Iminodiacetic acid	Organic acids	Organic acids	142-73-4	1	46133	47783	36093	661330	660210	725130	266200	250580	265240	160120	161970	164200	C19911	--
mws0275	133.01	71.01	134.022	C4H6O5	[M-H]-	L-Malic acid	Organic acids	Organic acids	97-67-6	1	58325000	55912000	56831000	4411700	4833400	4853200	21007000	21857000	17227000	3786200	3815700	3530500	C00149	ko00020,ko00620,ko00630,ko00710,ko01100,ko01110,ko01200
MWS1709	133.01	71.01	134.022	C4H6O5	[M-H]-	D-Malic acid	Organic acids	Organic acids	636-61-3	1	5345500	16846000	2895300	1085200	1146800	1272500	5500600	5495900	5385000	1204400	1378300	1664700	C00497	ko00650,ko01100
Lmbn000198	133.01	71.01	134.022	C4H6O5	[M-H]-	3-Dehydro-L-Threonic Acid	Others	Saccharides and Alcohols	-	1	18254000	18455000	19169000	1220400	1051700	1302600	4415200	4262100	4765500	1303800	1318100	1183100	C03064	ko00053,ko01100
Zmgn000503	133.05	71.01	134.058	C5H10O4	[M-H]-	2,3-Dihydroxy-3-Methylbutanoic Acid	Organic acids	Organic acids	1756-18-9	1	9437800	9592300	9179600	1322100	1344000	1302000	6632300	7081100	7184300	1697400	1640700	1626700	C04039	--
mws5028	136.04	80.06	135.032	C7H5NO2	[M+H]+	2-Benzoxazolinone	Others	Others	59-49-4	2	9	9	9	88856	99884	100980	9	9	9	31352	37806	38207	--	--
Zmdp000972	136.04	91.05	135.035	C4H9NO2S	[M+H]+	S-Methyl-L-cysteine	Amino acids and derivatives	Amino acids and derivatives	1187-84-4	2	1760000	1490300	1479400	1099200	996520	918090	188820	142900	154690	326830	298640	293360	C22040	ko02010
pme0040	136.06	119	135.054	C5H5N5	[M+H]+	Adenine	Nucleotides and derivatives	Nucleotides and derivatives	73-24-5	1	25604	17459	27922	1103500	1022400	960250	470350	412710	396540	431070	420490	372160	C00147	ko00230,ko00908,ko01100
pmb0374	136.06	118.9	135.054	C5H5N5	[M+H]+	2-Aminopurine	Nucleotides and derivatives	Nucleotides and derivatives	452-06-2	1	1054800	997820	99658	1167400	1343900	1299600	9	9	9	869940	915990	928850	--	--
HJKP000649	136.07	91.05	135.068	C8H9NO	[M+H]+	N-benzylformamide	Alkaloids	Alkaloids	6343-54-0	3	1490200	1409800	1328700	1034800	856460	793300	172330	168410	159390	283110	274180	282970	C15561	--
Lmgp000659	136.08	91.05	135.068	C8H9NO	[M+H]+	2-Phenylacetamide	Alkaloids	Alkaloids	103-81-1	3	1512800	1407400	1442000	1067200	887630	880890	159430	152740	151830	299690	283710	291070	C02505	ko00360,ko01100
mws0889	135.03	75.01	136.037	C4H8O5	[M-H]-	D-Threonic Acid	Others	Saccharides and Alcohols	3909-12-4	1	379260	335350	361850	167600	155740	158450	1326000	1307700	1332600	68559	110660	103290	C21649	--
pme0033	137.05	119	136.039	C5H4N4O	[M+H]+	Hypoxanthine	Nucleotides and derivatives	Nucleotides and derivatives	68-94-0	3	120410	114670	106470	828860	767740	665350	523850	531370	496550	379310	406840	411280	C00262	ko00230,ko01100
MWS1848	135.05	92.03	136.052	C8H8O2	[M-H]-	Phenyl acetate	Phenolic acids	Phenolic acids	122-79-2	1	56483	56363	53198	346660	359790	261610	1335500	1505100	1285400	235620	235140	208590	C00548	--
MWSmce466	135.05	92.03	136.052	C8H8O2	[M-H]-	4-Hydroxyacetophenone	Phenolic acids	Phenolic acids	99-93-4	1	57955	46323	61184	289500	312000	332350	1158500	1294700	1430800	208970	259550	225390	C10700	ko01100
mws1336	138.06	120	137.048	C7H7NO2	[M+H]+	4-Aminobenzoic acid	Phenolic acids	Phenolic acids	150-13-0	3	1085000	1006000	1165500	19665	36244	27069	324310	317510	274090	9	9	14930	C00568	ko00790,ko01100,ko01240
Lmqp002784	138.06	77.04	137.048	C7H7NO2	[M+H]+	Salicylamide	Alkaloids	Phenolamine	65-45-2	3	4866800	4541500	4714300	147720	158490	156040	1483900	1576900	1518600	23964	31217	18100	--	--
mws1078	138.06	92.1	137.048	C7H7NO2	[M+H]+	Anthranilic Acid	Phenolic acids	Phenolic acids	118-92-3	3	102300	104080	103070	11375	18744	17503	74007	57791	63675	12072	9450.9	9	C00108	ko00380,ko00400,ko00998,ko01058,ko01100,ko01110,ko01230
pme2268	138.06	94.07	137.048	C7H7NO2	[M+H]+	Trigonelline	Alkaloids	Pyridine alkaloids	535-83-1	3	9	9685.7	9	242670	267540	256990	407270	295160	255190	19341	7602.4	12351	C01004	ko00760
MWSmce016	138.05	78.03	137.048	C7H7NO2	[M+H]+	Nicotinic Acid Methyl Ester(Methyl Nicotinate)	Alkaloids	Pyridine alkaloids	93-60-7	2	12076	10973	6864.7	264140	376870	332420	680960	810230	713550	1395900	1202400	1195200	--	--
pma0948	138.09	121.1	137.084	C8H11NO	[M+H]+	Phenylethanolamine	Alkaloids	Alkaloids	7568-93-6	3	9	9	9416	10026000	9002600	9280200	632480	642590	596730	142270	154070	151350	C02735	--
pme1002	138.09	103	137.084	C8H11NO	[M+H]+	L-Tyramine	Alkaloids	Alkaloids	51-67-2	3	9	9	9	16819000	16732000	16365000	982880	958020	983590	53920	51885	54772	C00483	ko00350,ko00950,ko01100,ko01110,ko01240
mws0749	137.02	93	138.032	C7H6O3	[M-H]-	4-Hydroxybenzoic acid	Phenolic acids	Phenolic acids	99-96-7	2	1081100	998600	935830	4832500	5197100	5095800	7893500	9152300	9098400	1837600	1952100	1830900	C00156	ko00130,ko00790,ko01100,ko01110,ko01240
Lmgn001670	137.03	108.02	138.032	C7H6O3	[M-H]-	Salicylic acid	Phenolic acids	Phenolic acids	69-72-7	1	8923.7	10820	9	15354	15120	20918	238690	233230	234360	1242800	1521900	1444700	C00805	ko00360,ko01100,ko01110,ko04075
Hmgn001653	137.02	93.04	138.032	C7H6O3	[M-H]-	Protocatechualdehyde	Phenolic acids	Phenolic acids	139-85-5	2	671890	730820	667750	3301800	3467100	3551900	5828500	6389900	7293000	1264300	1270700	1395600	C16700	ko00950
mws0336	137.04	93.05	138.043	C6H6N2O2	[M-H]-	Urocanic acid	Organic acids	Organic acids	104-98-3	3	9	9	9	19046	29168	19854	9	9	9	87987	99224	87021	C00785	ko00340,ko01100
mws2368	137.06	119.05	138.068	C8H10O2	[M-H]-	Tyrosol; 4-Hydroxyphenylethanol	Phenolic acids	Phenolic acids	501-94-0	3	9	9	9	4558.5	9803.5	5662.2	23791	37218	32158	183400	178990	183400	C06044	ko00350,ko01100
pme1137	140.03	94	139.027	C6H5NO3	[M+H]+	6-Hydroxynicotinic acid	Alkaloids	Pyridine alkaloids	5006-66-6	3	16510	12700	15461	56788	91055	77158	9	9	9	263920	319210	234310	C01020	ko00760,ko01100
pme2828	140	99	139.027	C6H5NO3	[M+H]+	4-Nitrophenol	Phenolic acids	Phenolic acids	100-02-7	3	2342900	2196000	1932200	2934600	3186800	3449300	2010600	2259500	2234000	2167700	1989900	1517300	C00870	--
mws0704	140.01	78.96	141.019	C2H8NO4P	[M-H]-	O-Phosphorylethanolamine	Alkaloids	Alkaloids	1071-23-4	3	14869	16664	15956	120790	130100	143340	190370	188510	186380	121040	117700	132470	C00346	ko00563,ko00564,ko00600,ko01100
pma2987	142.1	124.09	141.09	C6H11N3O	[M+H]+	Histidinol	Alkaloids	Alkaloids	501-28-0	3	11777000	11471000	10083000	8838700	8665700	8578900	9106000	9427400	9539600	2513200	2407500	2406500	C00860	ko00340,ko01100,ko01110,ko01230
Zmmp000914	142.12	98.1	141.115	C8H15NO	[M+H]+	Pseudotropine	Alkaloids	Tropan alkaloids	135-97-7	3	9	9	9	9	9	9	225540	227980	213810	9	9	9	C02066	ko00960
pme3207	141.02	59	142.027	C6H6O4	[M-H]-	Muconic acid	Organic acids	Organic acids	1119-72-8	3	183500	9	175620	529860	442120	450720	624620	679350	646490	1528900	1479700	1532700	C02480	ko01100
pmb0764	144.05	113.2	143.04	C6H9NOS	[M+H]+	4-Methyl-5-thiazoleethanol	Others	Others	137-00-8	3	152780	137970	158910	397500	398790	468280	124210	117010	127360	232970	257780	221390	C04294	ko00730,ko01100,ko01240
Lmcp000611	144.08	84.06	143.069	C5H9N3O2	[M+H]+	2-Amino-4,5-dihydro-1H-imidazole-4-acetic acid	Alkaloids	Alkaloids	69098-41-5	3	126900	91886	88539	177010	191940	156650	9622100	8727000	8130600	97326	78374	100220	--	--
MWSmce157	144.1	58.06	143.095	C7H13NO2	[M+H]+	Stachydrine	Alkaloids	Pyrrole alkaloids	471-87-4	2	122890	65646	67097	93473	128480	98484	28883	27831	38269	14279	18555	24174	C10172	--
Rfmb320	144.1	84.08	143.095	C7H13NO2	[M+H]+	1-Methylpiperidine-2-carboxylic acid	Organic acids	Organic acids	7730-87-2	3	100680	47809	52108	193780	147040	127540	4409900	4756400	4448100	27841	35679	44151	--	--
Hmsp000364	144.1	98.09	143.095	C7H13NO2	[M+H]+	L-Cyclopentylglycine	Amino acids and derivatives	Amino acids and derivatives	2521-84-8	2	3893700	4240100	2968500	45139	25213	27639	224820	141260	135950	154100	148740	133610	--	--
MWS1875	143.05	115.05	144.058	C10H8O	[M-H]-	2-Naphthol	Others	Others	135-19-3	3	2888.2	2973.6	3736.1	13944	14710	16448	14889	13575	15054	5209.6	5916.7	6298.2	C11713	--
MWS2066	143.05	115.06	144.058	C10H8O	[M-H]-	1-Naphthol	Others	Others	90-15-3	3	2218.2	3110.7	2558.6	13576	14768	17469	15988	14636	15054	5135.9	5397.9	3984.1	C11714	--
mws0851	143.11	143.11	144.115	C8H16O2	[M-H]-	Valproic Acid	Organic acids	Organic acids	99-66-1	3	295620	291940	313060	865050	883370	908840	1406800	1441200	1454800	1162700	1201200	1137300	C07185	--
Lmyn008503	143.11	143.11	144.115	C8H16O2	[M-H]-	Octanoic acid	Lipids	Free fatty acids	124-07-2	3	9	9	9	1703.1	2381.5	2676.8	5247.9	4290.9	4268.7	3724.1	3405.4	2928.6	C06423	ko00061,ko00785,ko01100,ko01240
mws0103	146.06	91	145.053	C9H7NO	[M+H]+	Indole-3-carboxaldehyde	Alkaloids	Plumerane	487-89-8	1	9	10923	11164	1342400	1400600	1307000	1367400	1449700	1577600	1531800	1379000	1422900	C08493	--
MA10074217	144.05	115.04	145.053	C9H7NO	[M-H]-	4-Hydroxyquinoline	Alkaloids	Quinoline alkaloids	611-36-9	3	9	9	9	226070	227060	234290	307710	349850	334320	213650	209950	214490	C06343	--
Lmqp000427	146.08	82.07	145.074	C6H11NO3	[M+H]+	N-Methyl-Trans-4-Hydroxy-L-Proline	Amino acids and derivatives	Amino acids and derivatives	4252-82-8	3	54555	44847	29165	23518	65632	34593	91899	44463	59517	9	26282	9	--	--
pme0295	146.08	86	145.074	C6H11NO3	[M+H]+	4-Acetamidobutyric acid	Organic acids	Organic acids	3025-96-5	2	108150	343300	334060	9	9	19255	304160	303280	301710	1029400	1033200	1035800	C02946	ko00330,ko01100
mws0567	146.09	87	145.085	C5H11N3O2	[M+H]+	4-Guanidinobutyric acid	Organic acids	Organic acids	463-00-3	3	1667500	1888100	1646600	217300	253590	214170	666710	538890	586570	1272100	1150100	1251800	C01035	ko00330,ko01100
pme2380	145.01	101	146.022	C5H6O5	[M-H]-	α-Ketoglutaric acid	Organic acids	Organic acids	328-50-7	3	51423	49511	69945	451400	427010	404370	227680	213510	272010	386610	421340	540530	C00026	ko00020,ko00040,ko00053,ko00220,ko00250,ko00300,ko00310,ko00340,ko00430,ko00630,ko00650,ko00660,ko01100,ko01110,ko01200,ko01210,ko01230,ko01240
Lmgn000224	145.01	57.03	146.022	C5H6O5	[M-H]-	2-Methyl-3-oxosuccinic acid	Organic acids	Organic acids	-	2	9	8645.2	14080	23038	17123	28249	25782	26877	24384	28208	27252	26774	C06030	ko00660
mws0924	145.05	101	146.058	C6H10O4	[M-H]-	2-Methylglutaric acid	Organic acids	Organic acids	617-62-9	1	152890	45389	144170	789270	875780	817280	1301100	1489900	347170	1024400	1005700	988850	--	--
Lmbn001609	145.05	83.05	146.058	C6H10O4	[M-H]-	2-Acetyl-2-Hydroxybutanoic Acid	Organic acids	Organic acids	-	2	9	9	9	124890	156610	149210	9	9	9	9	9	9	C06006	ko00290,ko01100,ko01110,ko01210,ko01230
Wmzn000227	145.06	109.04	146.058	C6H10O4	[M-H]-	2,2-Dimethylsuccinic acid	Organic acids	Organic acids	597-43-3	1	16845	19935	17484	15055	13674	10028	26510	31029	26590	15088	12398	12319	--	--
pme0193	147.08	84	146.069	C5H10N2O3	[M+H]+	L-Glutamine	Amino acids and derivatives	Amino acids and derivatives	56-85-9	3	6400600	5332000	5693600	19654000	19762000	18623000	12399000	12870000	13557000	6675400	5668300	6697000	C00064	ko00220,ko00230,ko00240,ko00250,ko00630,ko00750,ko00910,ko00970,ko01100,ko01230,ko01240,ko02010
pme0026	147.11	84	146.106	C6H14N2O2	[M+H]+	L-Lysine	Amino acids and derivatives	Amino acids and derivatives	56-87-1	1	6647800	5775700	6736300	20236000	21817000	20577000	14149000	14114000	13305000	7069300	7696600	7193500	C00047	ko00300,ko00310,ko00780,ko00960,ko00970,ko01100,ko01110,ko01210,ko01230,ko02010
mws1050	148.06	88	147.053	C5H9NO4	[M+H]+	O-Acetylserine	Amino acids and derivatives	Amino acids and derivatives	5147-00-2	3	982100	754620	1470800	118810	110490	92769	459440	347460	365490	879750	761490	701980	C00979	ko00270,ko00908,ko00920,ko01100,ko01110,ko01200,ko01230,ko04122
Zmzn000113	146.05	102.06	147.053	C5H9NO4	[M-H]-	L-threo-3-Methylaspartate	Amino acids and derivatives	Amino acids and derivatives	6061-13-8	1	6315.1	5130.4	9	1089200	1015500	1193500	38720	41185	36200	394110	386960	392230	C03618	ko00630,ko00660,ko01100,ko01200
pme0014	148.06	84	147.053	C5H9NO4	[M+H]+	L-Glutamic acid	Amino acids and derivatives	Amino acids and derivatives	56-86-0	1	334440	486250	477740	12198000	12537000	13551000	1083200	1102000	1068600	7329900	1401000	6900400	C00025	ko00220,ko00250,ko00330,ko00332,ko00340,ko00430,ko00480,ko00524,ko00630,ko00650,ko00660,ko00860,ko00910,ko00970,ko01100,ko01110,ko01200,ko01210,ko01230,ko01240,ko02010
Zmsp000366	148.1	130.09	147.09	C6H13NO3	[M+H]+	Fagomine	Alkaloids	Piperidine alkaloids	53185-12-9	2	23785	9	16793	9	9	9	60191	55455	49135	43705	32974	37508	C10144	--
MWSmce608	148.1	74.02	147.09	C6H13NO3	[M+H]+	4-Hydoxy-L-Isoleucine	Amino acids and derivatives	Amino acids and derivatives	781658-23-9	3	129660	167760	99147	36818	46305	62905	28758	9	9	34532	38189	67166	--	--
MWSmce190	148.09	74.02	147.09	C6H13NO3	[M+H]+	(2S,3R,4S)-4-Hydroxyisoleucine	Amino acids and derivatives	Amino acids and derivatives	55399-93-4	3	143110	149050	113710	38105	9	30240	58723	9	9	31079	35222	73078	--	--
pmp001285	149.02	65.04	148.016	C8H4O3	[M+H]+	Phthalic anhydride	Phenolic acids	Phenolic acids	85-44-9	1	1333100	1335600	1308900	2788800	2889900	2756600	2358400	2357400	2415200	4416700	4648500	4540600	--	--
Zmyn000230	147.03	57.03	148.037	C5H8O5	[M-H]-	2-Dehydro-3-deoxy-L-arabinonate	Others	Others	-	3	179360	168160	204020	24319	41190	33856	179200	209050	173370	278770	226860	276770	C00684	ko00053,ko01100
Lmbn000216	147.03	57.03	148.037	C5H8O5	[M-H]-	3-Methylmalic acid	Organic acids	Organic acids	152204-30-3	3	227370	207260	211260	45477	31743	35632	167110	66666	45412	263390	223900	294110	C06032	ko00290,ko00660,ko01100,ko01210,ko01230
pmb2826	147.03	87.1	148.037	C5H8O5	[M-H]-	L-Citramalic acid	Organic acids	Organic acids	6236-09-5	3	49478	90186	73784	9	9	9	229360	202200	181480	60652	57595	82831	C02614	ko00660,ko01100
MWS3036	147.03	85.03	148.037	C5H8O5	[M-H]-	3-Hydroxyglutaric acid	Organic acids	Organic acids	638-18-6	3	47673	47040	52588	21688	24892	31185	28250	38369	42821	37652	54208	39657	--	--
Zmyn000247	147.03	57.03	148.037	C5H8O5	[M-H]-	2-Hydroxyglutaric Acid	Organic acids	Organic acids	13095-48-2	3	220760	203810	208530	33587	28626	37363	56421	63533	72066	248840	250260	284590	C03196	ko00310,ko01100
MWSmce439	147.05	119.05	148.052	C9H8O2	[M-H]-	Dihydrocoumarin	Lignans and Coumarins	Coumarins	119-84-6	3	9	9	9	51782	43864	61065	9	706.27	9	694.28	9	9	C02274	--
MWS20194	149.06	103.06	148.052	C9H8O2	[M+H]+	Cinnamic acid	Others	Others	140-10-3	3	25714	28870	22239	61797	75638	80910	220530	212430	249270	72589	87584	72993	C00423	ko00130,ko00360,ko00940,ko00998,ko01100,ko01110
mws1379	149.11	80	148.1	C9H12N2	[M+H]+	Nornicotine	Alkaloids	Pyridine alkaloids	494-97-3	1	9	9	9	9	9	9	8343900	8035000	8185300	9	9	9	C06524	ko00960
Lmgp000796	150.06	61.01	149.048	C8H7NO2	[M+H]+	4-Hydroxymandelonitrile	Alkaloids	Phenolamine	13093-65-7	1	2960100	2488400	2706600	5031700	4102600	4658900	2310300	2030600	2272100	1768400	1530800	1773300	C00650	--
pme1210	150.06	61	149.051	C5H11NO2S	[M+H]+	L-Methionine	Amino acids and derivatives	Amino acids and derivatives	63-68-3	1	2816800	2329800	2144400	4272400	3445400	4297200	2022600	1663700	1845100	1580900	1364700	1482300	C00073	ko00270,ko00966,ko00970,ko01100,ko01110,ko01210,ko01230,ko01240
mws0847	150.08	133	149.07	C6H7N5	[M+H]+	1-Methyladenine	Nucleotides and derivatives	Nucleotides and derivatives	5142-22-3	2	79896	73536	76438	80023	127280	42648	603920	530480	617350	13759	19223	16690	C02216	--
mws0489	149.02	77	150.032	C8H6O3	[M-H]-	Benzoylformic acid	Organic acids	Organic acids	611-73-4	2	9	9	8478.2	18975	21576	23110	51046	54945	57662	43903	37865	37506	C02137	ko00360,ko01100
Zmgn000173	149.05	75.01	150.053	C5H10O5	[M-H]-	D-Ribose	Others	Saccharides and Alcohols	50-69-1	3	9	9	9	9	9	9	9	9	9	1089400	1090000	1053300	C00121	ko00030,ko01100,ko02010
MWSmce199	149.05	59.02	150.053	C5H10O5	[M-H]-	L-Xylose	Others	Saccharides and Alcohols	609-06-3	3	118840	125470	93184	57268	16353	67231	23812	80030	22193	5686100	5757200	5452700	C01510	--
MWSmce676	149.05	59.01	150.053	C5H10O5	[M-H]-	D-Arabinose	Others	Saccharides and Alcohols	10323-20-3	3	106120	121480	106810	13347	56086	77417	24288	166680	9	5586800	5739200	5314500	C00216	ko00040,ko00053
MWSmce682	149.05	59.01	150.053	C5H10O5	[M-H]-	DL-Xylose	Others	Saccharides and Alcohols	25990-60-7	3	15020	108320	119090	12959	12607	78792	28052	23623	19582	5311000	5589500	5976100	--	--
pmf0420	149.06	74.9	150.068	C9H10O2	[M-H]-	Benzyl acetate	Organic acids	Organic acids	140-11-4	3	3751.7	4074.6	6375.7	207330	213260	241460	211420	214680	253160	251310	252510	207630	C15513	--
Lmxn006423	150	122.01	151.009	C7H5NOS	[M-H]-	2(3H)-Benzothiazolone	Alkaloids	Alkaloids	934-34-9	2	9	9	1487.3	22049	19547	25407	24161	25610	27362	30928	35597	31786	--	--
pme0183	152.06	135	151.049	C5H5N5O	[M+H]+	Isoguanine	Nucleotides and derivatives	Nucleotides and derivatives	3373-53-3	3	228120	191510	85449	504060	814800	701000	2949300	1600100	2085500	451350	375810	465510	--	--
pme1109	152.06	135	151.049	C5H5N5O	[M+H]+	Guanine	Nucleotides and derivatives	Nucleotides and derivatives	73-40-5	1	591480	503830	494410	1549600	1466100	1508000	4083500	4138900	4165700	6551900	6516600	6912800	C00242	ko00230,ko01100
pme0256	151.03	151	152.033	C5H4N4O2	[M-H]-	Xanthine	Nucleotides and derivatives	Nucleotides and derivatives	69-89-6	3	74680	68181	66442	201040	188730	200100	775890	836570	1114900	656640	611320	591310	C00385	ko00230,ko00232,ko01100,ko01110
MWS2984	153.05	136.03	152.045	C4H4N6O	[M+H]+	8-Azaguanine	Nucleotides and derivatives	Nucleotides and derivatives	134-58-7	3	176520	164620	147010	9	9	9	490530	490090	462590	931130	829550	753880	--	--
Zmgn004894	151.04	136.02	152.047	C8H8O3	[M-H]-	Methyl 4-hydroxybenzoate	Phenolic acids	Phenolic acids	99-76-3	1	34865	38107	43438	123560	102560	119640	693580	677770	574530	258840	277040	271840	--	--
MWSmce040	153.05	65.04	152.047	C8H8O3	[M+H]+	Isovanillin	Phenolic acids	Phenolic acids	621-59-0	3	148060	149680	117850	224620	257860	228810	894440	1023800	1120200	972810	1045700	1023100	--	--
MWSmce183	151.04	77.04	152.047	C8H8O3	[M-H]-	D-(-)-Mandelic acid	Organic acids	Organic acids	611-71-2	3	2617.2	2970.2	9	9864.4	17784	15078	9	6255.4	9	13148	11834	10160	--	--
mws0458	151.04	136	152.047	C8H8O3	[M-H]-	Vanillin; 4-Hydroxy-3-Methoxybenzaldehyde	Phenolic acids	Phenolic acids	121-33-5	1	336020	326240	369540	750090	683760	827560	4489300	4417300	4910900	1778400	2247400	2078800	C00755	ko00998,ko01100,ko01110
mws0437	151.06	71	152.068	C5H12O5	[M-H]-	D-Arabitol	Others	Saccharides and Alcohols	488-82-4	3	6939.9	4685.3	5724.5	3421.7	5996.4	3783	5788.9	10379	16819	27190	23431	26921	C01904	ko00040,ko01100
pme0513	151.06	59	152.068	C5H12O5	[M-H]-	Xylitol	Others	Saccharides and Alcohols	87-99-0	3	9	9	9	9	9	9	9	9	9	58174	72134	62536	C00379	ko00040,ko01100,ko02010
mws0213	151.06	71	152.068	C5H12O5	[M-H]-	Ribitol	Others	Saccharides and Alcohols	488-81-3	3	12636	15809	14545	24459	30651	30031	23531	26627	24030	9	9	9	C00474	ko00040,ko00740,ko01100
mws0444	152.04	108	153.043	C7H7NO3	[M-H]-	3-Aminosalicylic acid	Phenolic acids	Phenolic acids	570-23-0	2	9	9	9	11000	9	9	119530	113710	136960	34541	38542	41703	--	--
ML10177402	152.03	108.05	153.043	C7H7NO3	[M-H]-	4-Aminosalicylic acid	Phenolic acids	Phenolic acids	65-49-6	3	9	9	9	27691	26092	31358	37494	38662	42360	29873	30776	28816	C02518	--
Hmlp000935	154.09	137.06	153.078	C8H11NO2	[M+H]+	Vanillylamine	Alkaloids	Alkaloids	1196-92-5	3	13000	8299.7	12061	9	9	18448	61609	61247	65965	46849	74586	47751	C16666	ko00998,ko01100,ko01110
mws0180	153.02	109.03	154.027	C7H6O4	[M-H]-	2,5-Dihydroxybenzoic acid; Gentisic Acid*	Phenolic acids	Phenolic acids	490-79-9	3	539100	592290	566420	310590	283920	329120	1480000	1526100	1474900	375140	393650	417970	C00628	ko00350,ko01100
mws0183	153.02	109.03	154.027	C7H6O4	[M-H]-	3,4-Dihydroxybenzoic acid (Protocatechuic acid)	Phenolic acids	Phenolic acids	99-50-3	3	960830	952300	910720	491830	834600	847730	2762000	2490300	2598000	898600	929380	855760	C00230	ko01100,ko01110
mws0885	153.02	109.03	154.027	C7H6O4	[M-H]-	2,4-Dihydroxybenzoic acid	Phenolic acids	Phenolic acids	89-86-1	3	9	9	9	169560	221850	169050	149480	255850	9	150560	107920	141140	--	--
mws0639	153.02	109.03	154.027	C7H6O4	[M-H]-	2,3-Dihydroxybenzoic Acid	Organic acids	Organic acids	303-38-8	3	9	9	9	828060	491700	435620	2805800	2943400	2772400	883420	941190	845140	C00196	ko01110
pmb3099	153.03	125	154.039	C4H11O4P	[M-H]-	Diethyl phosphate	Organic acids	Organic acids	598-02-7	3	46308	43580	46213	9	9	9	9	9	9	9	9	9	C06608	--
mws0254	156.08	110	155.069	C6H9N3O2	[M+H]+	L-Histidine	Amino acids and derivatives	Amino acids and derivatives	71-00-1	1	1173700	1195600	1323300	1367400	1391300	1288100	1889500	1788300	1934100	459020	508190	9	C00135	ko00340,ko00410,ko00970,ko01100,ko01110,ko01230,ko02010
pmb0819	157	130	156.069	C10H8N2	[M+H]+	3-Indoleacetonitrile	Alkaloids	Plumerane	771-51-7	3	29395	27965	33572	42247	72213	85005	149470	144870	144130	220610	204350	212270	C02938	ko00380,ko01100
MWSslk106	122.1	105.07	157.066	C8H11N	[M-Cl]+	2-Phenylethylamine	Alkaloids	Benzylphenylethylamine alkaloids	156-28-5	3	111260	117320	108650	368730	358430	408720	1130500	1100000	1050300	368850	360180	311460	C05332	ko00360,ko01100
mws1373	159.09	118	158.084	C10H10N2	[M+H]+	β-Nicotyrine	Alkaloids	Pyridine alkaloids	487-19-4	3	1023.6	9	9	9	9	9	27319	26153	20251	815.87	9	1013.3	C10161	--
pmf0174	157.16	157.2	158.167	C10H22O	[M-H]-	1-Decanol	Others	Saccharides and Alcohols	112-30-1	3	573610	570770	573690	1673800	1641800	1774800	1852700	1842500	1870200	2522400	2563900	2531000	C01633	--
pmf0175	157.16	157.2	158.167	C10H22O	[M-H]-	2-Decanol	Others	Saccharides and Alcohols	1120-06-5	3	525530	526510	529610	1590700	1734700	1732700	1769000	1819400	1799300	2364300	2176700	2351100	--	--
pmp001196	160.1	98.1	159.09	C7H13NO3	[M+H]+	Calystegine A3	Alkaloids	Alkaloids	131580-36-4	3	9638.6	9	9	9	9	9	12368	8805.3	9	8121.5	7702.8	10753	C10850	ko00960
Lmbn001467	158.08	116.07	159.09	C7H13NO3	[M-H]-	5-Acetamidopentanoic Acid	Organic acids	Organic acids	1072-10-2	3	17430	12675	7014	148150	56404	36750	59411	42389	91959	342370	257650	397070	C03087	ko00310,ko01100
pme2589	159.1	87	160.037	C6H8O5	[M-H]-	2-Oxoadipic acid	Organic acids	Organic acids	3184-35-8	3	55830	44795	44249	24912	26638	27252	9	9	9	9	9	9	C00322	ko00300,ko00310,ko00380,ko01100,ko01110,ko01210,ko01230,ko01240
mws0987	161.06	115	160.052	C10H8O2	[M+H]+	6-MethylCoumarin	Lignans and Coumarins	Coumarins	92-48-8	3	9	9	9	16986	10523	12771	36785	32639	32273	9066.4	9	13892	--	--
Lmbn002072	159.07	97.07	160.074	C7H12O4	[M-H]-	2-Propylsuccinic acid	Organic acids	Organic acids	618-57-5	1	18478	12621	18446	62993	97289	62354	296840	284760	294740	171040	211550	204640	C16657	--
Zmjn001813	159.07	97.06	160.074	C7H12O4	[M-H]-	Pimelic acid	Organic acids	Organic acids	111-16-0	1	13104	11570	17980	74533	70801	80071	292020	342870	301010	162350	165770	225240	C02656	ko00780,ko01100,ko01240
MWSmce526	161.09	143.08	160.085	C6H12N2O3	[M+H]+	Daminozide	Alkaloids	Alkaloids	1596-84-5	2	52538	51398	46027	9	47040	46860	33418	33038	9	20573	13358	27184	C10996	--
Lmyp000875	161.11	119.06	160.1	C10H12N2	[M+H]+	Dehydroanabasine	Alkaloids	Pyridine alkaloids	-	1	9	9	9	9	9	9	942430	1054000	1236000	9	9	9	--	--
mws1371	161.11	107.2	160.1	C10H12N2	[M+H]+	Anatabine	Alkaloids	Pyridine alkaloids	581-49-7	1	9	9	9	9	5906.7	9	31108000	31131000	32149000	9	9	9	C10126	ko00960,ko01110
mws0005	161.11	144	160.1	C10H12N2	[M+H]+	Tryptamine	Alkaloids	Plumerane	61-54-1	3	9	25781	34600	9227100	9393900	9330300	1766700	1775900	1876700	851980	859230	741390	C00398	ko00380,ko00901,ko01100,ko01110
mws0102	160.04	116	161.048	C9H7NO2	[M-H]-	Indole-5-carboxylic acid	Alkaloids	Plumerane	1670-81-1	3	3449.2	5120.1	5172.8	1155900	1206400	1245700	1055000	1172900	1205700	677070	668190	699500	--	--
mws1417	160.04	116	161.048	C9H7NO2	[M-H]-	Indole-3-carboxylic acid	Alkaloids	Plumerane	771-50-6	3	1860.5	2239.2	9	1635600	1699800	1617500	1245200	1263500	1137800	757530	646590	700760	C19837	--
NK10246260	162.06	116.05	161.048	C9H7NO2	[M+H]+	2,4-Dihydroxyquinoline	Alkaloids	Quinoline alkaloids	86-95-3	3	9	9	9	6080.3	11346	9	15251	10679	12944	27300	42689	28433	C16716	--
pme3382	160.06	98	161.069	C6H11NO4	[M-H]-	N-Acetyl-L-threonine	Amino acids and derivatives	Amino acids and derivatives	17093-74-2	3	75577	81973	76904	52581	54446	62918	23045	22271	19188	35442	31202	35272	--	--
mws1346	162.08	98	161.069	C6H11NO4	[M+H]+	DL-2-Aminoadipic acid	Alkaloids	Alkaloids	542-32-5	3	190010	174990	101100	105410	123750	123860	9	38533	9	106070	112180	51159	C00956	ko00300,ko00310,ko00311,ko01100,ko01110,ko01210,ko01230
MWS0559	161.05	71.01	162.053	C6H10O5	[M-H]-	1,6-anhydro-β-D-glucose	Others	Saccharides and Alcohols	498-07-7	2	83484	79099	83493	32503	36416	29645	9	73716	52727	9	9	9	--	--
pme2914	161.05	99	162.053	C6H10O5	[M-H]-	3-Hydroxy-3-methylpentane-1,5-dioic acid	Amino acids and derivatives	Amino acids and derivatives	503-49-1	1	9	4042500	4105800	997900	1044100	1012600	9273700	9657400	10046000	2335100	2448300	2318100	C03761	--
Lmqp008175	163.08	103.05	162.068	C10H10O2	[M+H]+	Methyl Cinnamate	Phenolic acids	Phenolic acids	103-26-4	3	64545	66533	57158	9	9	9	9	9	9	9	9	9	C06358	--
pmf0440	163.08	91.1	162.068	C10H10O2	[M+H]+	4-MethoxycinnaMaldehyde	Phenolic acids	Phenolic acids	1963-36-6	3	9	9	9	39723	42015	44337	122480	147450	42772	83791	85760	70192	C10475	--
mws1478	163.12	130	162.116	C10H14N2	[M+H]+	Nicotine	Alkaloids	Pyridine alkaloids	54-11-5	1	9	9	9	9	9	9	2798400	2735100	2769100	9	9	9	C00745	ko00960,ko01110
Lmbp000123	164.07	56.05	163.067	C6H13NO2S	[M+H]+	L-Homomethionine	Amino acids and derivatives	Amino acids and derivatives	25148-30-5	1	394020	371330	340000	4261700	4895700	4793600	12478000	12616000	13062000	3637800	3104000	4324800	C17213	ko00966,ko01110,ko01210
pme1419	164.07	104	163.067	C6H13NO2S	[M+H]+	L-Methionine methyl ester	Amino acids and derivatives	Amino acids and derivatives	10332-17-9	3	7568.7	9	9352.6	29276	25003	31388	31128	33358	40171	20675	15941	15347	--	--
MWSmce248	163.04	119.05	164.047	C9H8O3	[M-H]-	3-Hydroxycinnamic Acid	Phenolic acids	Phenolic acids	14755-02-3	1	9	9	418830	30379000	17536000	34687000	98003	179440	91166	9	9	9	C12621	ko00360,ko01100
Lmmn001643	163.04	119.05	164.047	C9H8O3	[M-H]-	2-Hydroxycinnamic acid	Phenolic acids	Phenolic acids	583-17-5	1	155490	89184	135790	2887400	2995500	3297300	14867	15568	12229	21324	20372	15570	C01772	ko00360,ko00940,ko01100,ko01110
MWSCX015	165.05	91.05	164.047	C9H8O3	[M+H]+	(E)-3-(3,4-dihydroxyphenyl)acrylaldehyde	Others	Others	-	3	450350	452660	395050	5135600	5061600	4844000	36012	32122	22290	179520	95226	86944	C10945	ko00940,ko01110
mws0159	163.04	91	164.047	C9H8O3	[M-H]-	Phenylpyruvic acid	Organic acids	Organic acids	156-06-9	2	28971	34516	26011	973820	1031600	1148900	9	9	11136	18264	25614	19483	C00166	ko00360,ko00400,ko00960,ko01100,ko01110,ko01210,ko01230
MWSCX017	165.05	119.05	164.047	C9H8O3	[M+H]+	4-hydroxyphenyl acrylaldehyde	Others	Others	-	3	299550	293200	232500	3202700	3437200	2623100	13380	28408	32420	61828	77162	72129	--	--
pme1439	165.05	119	164.047	C9H8O3	[M+H]+	p-Coumaric acid	Phenolic acids	Phenolic acids	501-98-4	3	263650	303490	204730	3185600	2891300	2732900	22639	18654	27553	64817	54706	53314	C00811	ko00130,ko00350,ko00940,ko00950,ko00998,ko01100,ko01110
Lmbn002648	163.04	119.05	164.047	C9H8O3	[M-H]-	α-Hydroxycinnamic Acid	Phenolic acids	Phenolic acids	5801-57-0	1	106800	118010	106300	3137600	3010100	3335000	18927	16148	19453	22827	15807	17818	C02763	ko00360,ko01100
pme2529	163.2	101	164.068	C6H12O5	[M-H]-	1,5-Anhydro-D-glucitol	Others	Saccharides and Alcohols	154-58-5	3	33786	25501	36986	22183	26001	15952	17101	18264	14261	73969	70705	63798	C07326	--
MWSmce712	165.09	91.05	164.084	C10H12O2	[M+H]+	Ethyl phenylacetate	Phenolic acids	Phenolic acids	101-97-3	2	9	9	9	45452	32787	46616	9	9	9	9	9	9	--	--
mws1368	166.05	95	165.043	C8H7NO3	[M+H]+	Coixol; 6-Methoxy-2-benzoxazolinone; MBOA	Alkaloids	Alkaloids	532-91-2	1	9	9	9	15168000	15464000	16651000	34214	35114	32134	5416800	4259000	4145000	--	--
pme3083	164.04	120	165.043	C8H7NO3	[M-H]-	2-(Formylamino)benzoic acid	Phenolic acids	Phenolic acids	3342-77-6	3	396630	283810	274120	9759900	9265500	9161600	210750	220940	201850	84366	93123	75715	C05653	ko00380,ko01100
Lmyp002964	166.05	95.05	165.043	C8H7NO3	[M+H]+	2-Hydroxy-1,4-benzoxazine-3(2H)-one (HBOA)	Alkaloids	Alkaloids	23520-34-5	1	9	9	9	326690	411650	599100	9	9	9	9	60005	61177	C15769	ko00402,ko01110
Lmyp003547	166.05	95.05	165.043	C8H7NO3	[M+H]+	4-Hydroxy-1,4-benzoxazin-3(4H)-one (D-DIBOA)	Alkaloids	Alkaloids	771-26-6	1	9	4210.9	9	694510	578990	776840	9	9	7626.1	9	28597	23023	--	--
pme2617	166.05	102	165.046	C5H11NO3S	[M+H]+	L-Methionine Sulfoxide	Amino acids and derivatives	Amino acids and derivatives	3226-65-1	3	1083500	967550	822840	1120600	1064900	1129400	860170	569650	794580	233910	199760	242920	C02989	ko00270
pme3968	166.07	149.05	165.065	C6H7N5O	[M+H]+	7-Methylguanine	Nucleotides and derivatives	Nucleotides and derivatives	578-76-7	3	73366	60833	38235	129620	122080	111340	288810	302180	276210	181230	210740	178050	C02242	--
MWS4525	166.07	124.05	165.065	C6H7N5O	[M+H]+	6-O-methylguanine	Nucleotides and derivatives	Nucleotides and derivatives	20535-83-5	2	122200	129280	120790	214440	203160	184150	316130	309390	320630	91843	107480	92698	--	--
pme0021	166.09	120.08	165.07	C9H11NO2	[M+H]+	L-Phenylalanine	Amino acids and derivatives	Amino acids and derivatives	63-91-2	1	493380	528050	527520	589480	547610	570730	610230	616630	587670	388640	425860	413510	C00079	ko00360,ko00400,ko00460,ko00940,ko00960,ko00966,ko00970,ko00998,ko01100,ko01110,ko01210,ko01230,ko02010
pmp000724	166.12	121.06	165.115	C10H15NO	[M+H]+	Pseudoephedrine	Alkaloids	Alkaloids	90-82-4	3	253770	233430	251990	308300	316920	319230	310250	320260	318010	200380	200120	190480	C02765	ko00360,ko01100
pme0282	165.02	77.04	166.027	C8H6O4	[M-H]-	Phthalic acid	Organic acids	Organic acids	88-99-3	3	115810	112910	118920	882150	835390	558470	573550	580670	615750	511520	575440	495770	C01606	ko01100,ko02010
Zmhn001420	165.02	121.03	166.027	C8H6O4	[M-H]-	5,7-Dihydroxy-1(3H)-isobenzofuranone	Phenolic acids	Phenolic acids	27979-58-4	3	9	9	9	271930	313860	301010	199020	232000	221740	222820	182310	201250	--	--
pme0281	165.02	121.03	166.027	C8H6O4	[M-H]-	Terephthalic acid	Phenolic acids	Phenolic acids	100-21-0	3	9	9	9	7447600	7526400	7396100	4862300	5032000	5064100	4857100	4772300	4228900	C06337	ko01100
pmc0274	167.1	121.1	166.031	C6H6N4S	[M+H]+	6-Methylmercaptopurine	Nucleotides and derivatives	Nucleotides and derivatives	50-66-8	3	23599000	23386000	23278000	25908000	28319000	26681000	28089000	28571000	26590000	18983000	19273000	18383000	C16614	--
mws0344	165.04	75	166.048	C5H10O6	[M-H]-	D-Xylonic acid	Others	Saccharides and Alcohols	526-91-0	1	2938400	3224900	2919300	863540	1054900	1053200	731130	669720	737670	703580	675140	660420	C00502	ko00040,ko01100
mws1382	165.06	122.04	166.063	C9H10O3	[M-H]-	4'-Hydroxy-3'-methoxyacetophenone (Acetovanillone)	Phenolic acids	Phenolic acids	498-02-2	3	9	9	9	1761900	1826400	1768900	6182.5	9	11031	464370	461830	434260	C11380	--
Lmrn003000	165.06	103.06	166.063	C9H10O3	[M-H]-	2-Hydroxy-3-phenylpropanoic acid	Phenolic acids	Phenolic acids	7326-19-4	2	214280	173380	195130	19209	39392	31686	103960	93452	103110	10342	10831	9259.5	C05607	ko00360,ko00960,ko01100
mws0467	165.06	119.05	166.063	C9H10O3	[M-H]-	3-(4-Hydroxyphenyl)-propionic acid	Phenolic acids	Phenolic acids	501-97-3	2	225110	246760	281030	451430	423500	420260	133900	138910	127060	18625	17516	21171	C01744	--
Lmbn005172	165.06	119.05	166.063	C9H10O3	[M-H]-	2,6-Dimethoxybenzaldehyde	Phenolic acids	Phenolic acids	3392-97-0	1	205390	223870	195940	340230	339120	361890	101080	126970	94225	21105	13066	9	--	--
MWS0274	165.06	119.05	166.063	C9H10O3	[M-H]-	DL-3-Phenyllactic acid	Organic acids	Organic acids	828-01-3	1	209940	226720	216960	349820	341940	382210	91941	108950	107360	13693	16553	9112	--	--
MWSmce165	165.08	59.02	166.084	C6H14O5	[M-H]-	L-Fucitol	Others	Saccharides and Alcohols	13074-06-1	3	336500	293550	336940	158100	181670	170940	74673	91101	75681	100030	71228	101490	--	--
pmn001681	165.09	149.06	166.099	C10H14O2	[M-H]-	1-(4-Methoxyphenyl)-1-propanol	Phenolic acids	Phenolic acids	5349-60-0	3	25153	28294	28267	64423	77853	84466	21581	27499	28678	74707	78664	56891	--	--
Lmdp003146	167.11	93.07	166.099	C10H14O2	[M+H]+	Rhododendrol	Phenolic acids	Phenolic acids	501-96-2	3	9	9	19850	71473	47615	67227	33817	37154	35767	9	9	44694	--	--
Zmjp000624	168.06	150.05	167.058	C8H9NO3	[M+H]+	Pyridoxal	Others	Vitamin	66-72-8	2	247980	215730	192650	779660	576170	683480	480320	493280	458250	365240	313930	355820	C00250	ko00750,ko01100,ko01240
NK10253223	168.06	94.06	167.058	C8H9NO3	[M+H]+	2-Amino-3-methoxybenzoic acid	Phenolic acids	Phenolic acids	3177-80-8	2	164980	179380	187040	580370	641470	518530	512240	491750	522220	293600	299810	322190	C05831	ko00380
Hmtp000776	168.07	105.03	167.059	C8H9NO3	[M+H]+	4,5,6-Trihydroxy-2-cyclohexen-1-ylideneacetonitrile	Alkaloids	Alkaloids	-	2	366560	358510	395090	489110	500140	514860	506010	497370	485280	274460	278910	274310	--	--
mws2125	166.98	78.7	167.982	C3H5O6P	[M-H]-	Phosphoenolpyruvate	Organic acids	Organic acids	138-08-9	3	7770.5	12103	9	9	9	9	9	9	9	51346	43504	50643	C00074	ko00010,ko00020,ko00400,ko00440,ko00620,ko00710,ko00998,ko01100,ko01110,ko01200,ko01230,ko01240
Cmdn000784	167.02	124.01	168.028	C5H4N4O3	[M-H]-	Uric acid	Nucleotides and derivatives	Nucleotides and derivatives	69-93-2	3	294260	283680	343860	28264	24896	28360	17478	23911	31888	16461	17991	14403	--	--
pme1292	167.1	123.04	168.042	C8H8O4	[M-H]-	Homogentisic acid	Phenolic acids	Phenolic acids	451-13-8	3	9	9	9	9	9	9	34457	9	9	489920	513010	488760	C00544	ko00130,ko00350,ko01100,ko01240
MWSmce501	167.04	108.02	168.042	C8H8O4	[M-H]-	Protocatechuic Acid Methyl Ester	Phenolic acids	Phenolic acids	2150-43-8	1	353280	259430	400490	24875	62792	34246	61890	66486	70716	4887000	4828100	4886000	--	--
Zmsp001834	169.05	65	168.042	C8H8O4	[M+H]+	2,6-Dimethoxy-1,4-benzoquinone	Quinones	Quinones	530-55-2	3	102810	144010	121760	367970	352480	336970	510110	507480	568290	1884000	736980	830730	C10331	--
mws0028	167.03	108.02	168.042	C8H8O4	[M-H]-	Vanillic acid	Phenolic acids	Phenolic acids	121-34-6	3	73213	67880	60594	2655000	2771300	3155800	3047800	3510300	3617600	475560	447410	377460	C06672	--
pme1383	170.08	134.1	169.074	C8H11NO3	[M+H]+	Pyridoxine	Others	Vitamin	65-23-6	3	1825700	1648700	1669100	617350	742300	631880	3978400	3438600	3475700	686320	613490	710930	C00314	ko00750,ko01100,ko01240
MWS0933	170.09	124.09	169.085	C7H11N3O2	[M+H]+	1-Methylhistidine	Amino acids and derivatives	Amino acids and derivatives	332-80-9	3	64696	53495	52344	19064	16562	9	28187	37930	77980	9	14819	9	--	--
mws0024	169.01	125	170.022	C7H6O5	[M-H]-	Gallic acid	Phenolic acids	Phenolic acids	149-91-7	3	56749	9	22060	1986700	2035700	2121700	92205	105400	109660	195730	196690	176970	C01424	--
MWS1812	171.17	55.05	170.167	C11H22O	[M+H]+	2-Undecanone	Others	Others	112-12-9	3	9	9	9	29706	22453	21506	24800	40513	25916	9	9	9	C01875	--
MWSmce681	170.99	127	171.993	C7H5ClO3	[M-H]-	4-Chlorosalicylic acid	Phenolic acids	Phenolic acids	5106-98-9	3	9	9	9	38723	35452	19216	184510	195920	172960	72720	69031	60330	--	--
ML10176345	171.03	109.03	172.037	C7H8O5	[M-H]-	3-Dehydroshikimic acid	Organic acids	Organic acids	2922-42-1	2	7770.9	9217	5443.1	9	9338	9	95983	130630	111220	9	9	9	C02637	ko00400,ko01100,ko01110,ko01230,ko01240
Lmbn003524	171.1	99.08	172.11	C9H16O3	[M-H]-	9-Oxononanoic acid	Organic acids	Organic acids	2553-17-5	1	9	2502.3	9	2098400	2489300	2546300	3023100	2885100	2876600	177630	175590	175080	C16322	ko00592,ko01110
Zmgn004439	171.14	153.14	172.146	C10H20O2	[M-H]-	Decanoic acid	Organic acids	Organic acids	334-48-5	3	9	9	9	9	2081.4	1691.5	9	1670.2	1726.1	2953.2	3254.4	4005	C01571	ko00061,ko01100
pme0253	174.11	86	173.105	C8H15NO3	[M+H]+	N-Acetyl-L-leucine	Amino acids and derivatives	Amino acids and derivatives	1188-21-2	3	329370	251070	300590	23833	22593	15835	29543	38254	30383	20554	14774	18095	C02710	--
MA10039492	173.01	71.03	174.016	C6H6O6	[M-H]-	Dehydroascorbic acid	Others	Vitamin	490-83-5	2	247500	265570	237370	9	9	12321	20758	15344	23967	9	9	9	C05422	ko00053,ko00480,ko01100
mws0154	173.05	93	174.053	C7H10O5	[M-H]-	Shikimic acid	Organic acids	Organic acids	138-59-0	3	9	9	9	18513	16084	17868	80139	84129	77550	27655	32626	22527	C00493	ko00400,ko01100,ko01110,ko01230,ko01240
mws0242	173.08	111	174.089	C8H14O4	[M-H]-	Suberic Acid	Organic acids	Organic acids	505-48-6	3	32736	24351	29555	128590	133910	130470	478600	493730	546990	105150	132480	113560	C08278	--
Zmyn000155	173.11	131.08	174.1	C7H14N2O3	[M-H]-	N-α-Acetyl-L-ornithine	Amino acids and derivatives	Amino acids and derivatives	6205-08-9	1	6031000	568310	631230	95817	27608	80192	35197	30102	9	60069	79138	84493	C00437	ko00220,ko01100,ko01110,ko01210,ko01230
MWSmce119	175.11	70.06	174.112	C6H14N4O2	[M+H]+	L-Arginine	Amino acids and derivatives	Amino acids and derivatives	74-79-3	1	41444000	39407000	42616000	1734000	1811300	1699000	683880	680780	696460	3788600	4025200	3715400	C00062	ko00220,ko00261,ko00330,ko00472,ko00970,ko01100,ko01110,ko01230,ko02010
pme2559	174.04	88	175.048	C6H9NO5	[M-H]-	N-Acetyl-L-Aspartic Acid	Amino acids and derivatives	Amino acids and derivatives	997-55-7	3	22776	24658	25606	30085	28048	17290	23669	75788	36167	24113	26953	42337	C01042	ko00250,ko01100
pme1651	176.1	130.1	175.063	C10H9NO2	[M+H]+	Indole 3-acetic acid (IAA)	Alkaloids	Plumerane	87-51-4	3	4710.4	9	5176.2	581760	618600	681350	1140800	1207900	1314900	133160	145560	121720	C00954	ko00380,ko01100,ko04075
pmp001194	176.09	158.1	175.084	C7H13NO4	[M+H]+	Calystegine B2	Alkaloids	Alkaloids	127414-85-1	3	9	9	1714000	100350	132270	121430	222410	204810	204510	166670	152580	133050	--	--
pme0008	176.1	113	175.096	C6H13N3O3	[M+H]+	L-Citrulline	Amino acids and derivatives	Amino acids and derivatives	372-75-8	3	1891900	9	9	63870	9	9	142050	9	9	875220	980350	663300	C00327	ko00220,ko01100,ko01110,ko01230
mws4175	175.02	85.03	176.032	C6H8O6	[M-H]-	D-Glucurono-6,3-lactone	Others	Saccharides and Alcohols	32449-92-6	2	85708	53073	55800	9	26772	28719	28123	34447	23851	9	21834	27660	C02670	ko00053,ko01100
Hmfn000531	175.02	87.01	176.032	C6H8O6	[M-H]-	L-Ascorbic acid (Vitamin C)	Others	Vitamin	50-81-7	2	96033	102660	112070	9	9	16316	64790	93869	70940	50548	58727	41729	C00072	ko00053,ko00480,ko01100,ko01110,ko01240
MWSmce690	175.02	59.01	176.032	C6H8O6	[M-H]-	Erythorbic Acid; Isoascorbic Acid	Others	Vitamin	89-65-6	3	9	9	11619	31764	27879	34476	9	9	9	46329	60797	75395	--	--
Cmsn000131	175.04	103.06	176.043	C5H8N2O5	[M-H]-	Dencichin	Amino acids and derivatives	Amino acids and derivatives	5302-45-4	2	9938800	10183000	9938700	9	9	9	9	9	9	9	9	9	C04209	--
pme3140	175.04	131	176.047	C10H8O3	[M-H]-	6-Hydroxy-4-methylcoumarin	Lignans and Coumarins	Coumarins	2373-31-1	3	9	9	9	18107	30186	9	289890	330670	288690	9	9	9	--	--
pmb3101	175.06	115	176.068	C7H12O5	[M-H]-	2-Isopropylmalic Acid	Organic acids	Organic acids	49601-06-1	1	437910	450140	453170	254100	269260	244970	1399000	1648700	1696300	634230	543440	622920	C02504	ko00290,ko00620,ko01100,ko01110,ko01210,ko01230
pmf0323	177.1	118	176.095	C10H12N2O	[M+H]+	Cotinine; (S)-1-Methyl-5-(3-pyridinyl)-2-pyrrolidinone	Alkaloids	Pyridine alkaloids	486-56-6	2	9	9	9	100970	74230	90164	9	9	18550	9	9	9	--	--
Lmyp001840	177.1	80.05	176.095	C10H12N2O	[M+H]+	6-Hydroxy-N-methylmyosmine	Alkaloids	Alkaloids	68104-57-4	3	14924	11856	9808.6	49376	34124	29529	412230	443740	417160	48365	59912	56775	C21075	ko00760,ko01100
mws1013	177.02	133.2	178.027	C9H6O4	[M-H]-	Esculetin (6,7-Dihydroxycoumarin)	Lignans and Coumarins	Coumarins	305-01-1	3	20013	20497	20522	108660	147210	125090	406420	470040	541420	1866700	1858000	1650900	C09263	--
mws1074	177.02	121	178.027	C9H6O4	[M-H]-	Daphnetin	Lignans and Coumarins	Coumarins	486-35-1	3	9	1383.4	9	9	9	9	40765	38007	32108	11809	13613	9	C03093	--
Lmgn000242	177.04	113.02	178.048	C6H10O6	[M-H]-	4,5,6-Trihydroxy-2-oxohexanoic acid	Organic acids	Organic acids	56742-44-0	1	9706.3	14319	15822	289560	353040	305420	24696	38325	38892	90610	75676	102240	C01216	ko00052,ko01100
mws1195	179.07	147.1	178.063	C10H10O3	[M+H]+	p-Coumaric acid methyl ester	Phenolic acids	Phenolic acids	3943-97-3	3	9	9	9	34315	28729	52165	11634	8193.2	9479.5	64614	66097	66544	--	--
mws1200	177	145	178.063	C10H10O3	[M-H]-	Trans-4-Hydroxycinnamic Acid Methyl Ester	Organic acids	Organic acids	19367-38-5	3	9	9	9	29454	44240	44782	7991.2	6018.6	9858.8	35338	42357	36665	--	--
Jmzn006005	177.06	117.04	178.063	C10H10O3	[M-H]-	3,4-Methylenedioxy cinnamyl alcohol	Lignans and Coumarins	Lignans	58095-76-4	3	9	1659.7	9	82967	94826	94964	20907	19546	23388	91226	97714	90700	--	--
pmb2795	177	145	178.063	C10H10O3	[M-H]-	4-Methoxycinnamic acid	Phenolic acids	Phenolic acids	830-09-1	3	9	9	9	23370	37142	33597	8381.7	4359.4	8340.5	36634	29079	30681	--	--
mws0981	178.04	136.02	179.044	C6H5N5O2	[M-H]-	Isoxanthopterin	Nucleotides and derivatives	Nucleotides and derivatives	529-69-1	3	36950	29064	29381	3365.4	3725.4	6924.4	5304.8	9	3687.7	9	9	9	C03975	--
pmb0786	180.09	163.06	179.079	C6H13NO5	[M+H]+	D-Glucosamine	Others	Saccharides and Alcohols	3416-24-8	3	91640	115890	149650	144810	114110	107980	124810	122750	114370	170400	117350	110660	C00329	ko00520,ko01100
mws2212	179.03	135.05	180.042	C9H8O4	[M-H]-	Caffeic acid	Phenolic acids	Phenolic acids	331-39-5	1	295570	235690	212260	1533600	1571700	1632200	3516100	3777500	3705400	25939000	24938000	22586000	C01197	ko00940,ko01100,ko01110
Hmln000297	179.05	59.01	180.063	C6H12O6	[M-H]-	Inositol*	Others	Saccharides and Alcohols	87-89-8	1	1714400	1693900	1518000	807640	898590	936640	1731200	1081600	1027300	820750	974040	882180	C00137	ko00052,ko00053,ko00562,ko01100,ko01110,ko02010,ko04070
pmf0138	179.06	59	180.063	C6H12O6	[M-H]-	D-Mannose*	Others	Saccharides and Alcohols	3458-28-4	1	1904100	1869700	1771800	1067700	922120	881200	1486700	1247100	1264000	573820	706340	694750	C00159	ko00051,ko00052,ko00520,ko01100,ko02010
mws4170	179.06	59.01	180.063	C6H12O6	[M-H]-	D-Glucose*	Others	Saccharides and Alcohols	50-99-7	1	1747100	1847200	1601600	882130	714230	934220	1005900	1183300	1177400	897090	779240	712620	C00031	ko00010,ko00030,ko00052,ko00500,ko00520,ko00524,ko00901,ko01100,ko01110,ko02010
pmf0139	179.06	59	180.063	C6H12O6	[M-H]-	D-Galactose*	Others	Saccharides and Alcohols	59-23-4	1	1390200	1419800	1365100	794710	829600	783960	1715800	1725500	1758200	1008200	1046800	928390	C00124	ko00052,ko01100
MWS2070	179.07	92.03	180.079	C10H12O3	[M-H]-	Propyl 4-hydroxybenzoate	Phenolic acids	Phenolic acids	94-13-3	3	2071	2194.4	2679.5	41670	48637	43470	9880.5	12519	14107	31158	33816	34049	--	--
Cmyp007180	181.12	107.09	180.115	C11H16O2	[M+H]+	Dihydroactinidiolide	Others	Others	17092-92-1	3	16863	12733	12733	27223	28494	28307	47648	39914	42874	59860	61078	61236	--	--
Hmcp009963	180.14	123.07	180.138	C11H18NO+	[M]+	Candicine	Alkaloids	Phenolamine	6656-13-9	3	12188	10455	13260	35892	39023	34507	105440	96089	104740	249320	271420	263770	C10575	--
Lmyp001801	182.04	136.04	181.038	C8H7NO4	[M+H]+	2,7-Dihydroxy-1,4-benzoxazin-3(4H)-one (DHBOA)	Alkaloids	Alkaloids	69804-59-7	3	9	9	9	12912000	13084000	12613000	9	9	9	9	9	9	--	--
mws0250	182.08	136.1	181.074	C9H11NO3	[M+H]+	L-Tyrosine	Amino acids and derivatives	Amino acids and derivatives	60-18-4	1	2207700	1881200	1816000	1367800	1242000	1195200	216660	231090	216420	327980	324210	308910	C00082	ko00130,ko00261,ko00350,ko00360,ko00400,ko00460,ko00730,ko00940,ko00950,ko00965,ko00966,ko00970,ko00998,ko01100,ko01110,ko01210,ko01230,ko01240
Zmsp000878	182.08	136.08	181.074	C9H11NO3	[M+H]+	4-Hydroxy-5-(2-oxo-1-pyrrolidinyl)benzoic acid	Alkaloids	Pyrrole alkaloids	-	1	17051000	13747000	14632000	10002000	8999500	9052200	1382200	1159800	1287700	2490000	2824100	2793000	--	--
MWStz070	182.08	91.05	181.074	C9H11NO3	[M+H]+	N-(2-Hydroxy-4-methoxyphenyl)acetamide	Alkaloids	Phenolamine	58469-06-0	1	3737000	3519700	3727700	2407700	2298300	1838400	287710	325240	259600	598230	594930	565090	--	--
MWS5206	181.05	135.04	182.058	C9H10O4	[M-H]-	Hydroxyphenyllactic acid	Organic acids	Organic acids	306-23-0	3	652680	616620	646530	40888	40905	44748	21670	22630	20282	71513	49214	67541	C03672	--
mws1350	181.05	151	182.058	C9H10O4	[M-H]-	Syringaldehyde; 4-Hydroxy-3,5-Dimethoxybenzaldehyde	Phenolic acids	Phenolic acids	134-96-3	3	34774	25063	21354	162570	164700	174290	206580	239990	237070	45091	56710	64771	--	--
Hmtn001288	181.05	135.04	182.058	C9H10O4	[M-H]-	Methyl 2,4-dihydroxyphenylacetate	Phenolic acids	Phenolic acids	67828-42-6	3	613690	568580	638800	37447	40406	48263	25609	9	9	60235	72591	63939	--	--
mws0117	181.05	122	182.058	C9H10O4	[M-H]-	Homovanillic acid; 4-Hydroxy-3-methoxyphenylacetic acid	Phenolic acids	Phenolic acids	306-08-1	3	9	9	9	9	9	9	79641	63540	74949	9	9	9	C05582	ko00350,ko01100
MWSmce455	181.05	107.01	182.058	C9H10O4	[M-H]-	Vanillic acid methyl ester	Phenolic acids	Phenolic acids	3943-74-6	3	6789.7	6353.9	6438.2	30770	34107	27333	21094	20492	25674	28023	25443	26380	--	--
mws0214	181.07	71	182.079	C6H14O6	[M-H]-	D-Sorbitol	Others	Saccharides and Alcohols	50-70-4	3	18648	19303	12197	11764	11689	7983.4	10572	9	9	22316	33796	32039	C00794	ko00051,ko00052,ko01100,ko02010
pme2237	181.07	101	182.079	C6H14O6	[M-H]-	Dulcitol	Others	Saccharides and Alcohols	608-66-2	3	22313	13696	10868	9	9	9	9	9	9	62309	9	45431	C01697	ko00052,ko01100
pme2596	184.06	148	183.053	C8H9NO4	[M+H]+	4-Pyridoxic acid	Others	Vitamin	82-82-6	3	89323	72594	82365	340910	306650	331070	248610	234800	249020	101430	107280	118310	C00847	ko00750,ko01100
Zmpp001726	184.1	124.07	183.09	C9H13NO3	[M+H]+	Epinephrine	Others	Others	51-43-4	2	9	9	34124	9	15445	21324	35835	45896	37871	59453	81686	77250	C00788	ko00350,ko01100
MWSmce210	183	67.02	184.001	C7H4O6	[M-H]-	Chelidonic acid	Organic acids	Organic acids	99-32-1	1	9	9	9	679480	627360	561980	9	9	9	9	9	39847	C08476	--
MA10002917	183.01	109.02	184.012	C6H4N2O5	[M-H]-	2,4-Dinitrophenol	Phenolic acids	Phenolic acids	51-28-5	3	9	9	9	9	36520	43188	33187	36975	42885	25612	20999	24149	C02496	--
MWSmce387	183.03	124.02	184.037	C8H8O5	[M-H]-	3-O-Methylgallic acid	Phenolic acids	Phenolic acids	3934-84-7	3	9	9	9	91404	81730	95411	9	9	9	67327	102130	56571	C05616	--
MWSmce230	183.03	124.02	184.037	C8H8O5	[M-H]-	Methyl gallate	Phenolic acids	Phenolic acids	99-24-1	3	28338	26532	69821	26744	9	9	29675	9	9	9	9	9	--	--
pmb1754	184	125	184.073	C5H15NO4P+	[M]+	O-Phosphocholine	Alkaloids	Alkaloids	107-73-3	3	231610	213020	299060	731090	874890	220800	1238800	384390	1143900	453280	346080	556160	C00588	ko00564,ko01100
Lmrj001341	185.09	70.06	184.086	C8H12N2O3	[M+H]+	Cyclo(Ser-Pro)	Amino acids and derivatives	Amino acids and derivatives	-	3	49674	50394	46206	719440	719520	695570	355610	349100	370490	65032	51653	65853	--	--
Zmgn000447	184.98	78.96	185.993	C3H7O7P	[M-H]-	3-Phospho-D-glyceric acid	Others	Saccharides and Alcohols	820-11-1	3	94092	91500	59182	17088	24997	27144	123870	103710	105690	116990	94774	167230	C00197	ko00010,ko00030,ko00260,ko00270,ko00561,ko00630,ko00710,ko01100,ko01110,ko01200,ko01230,ko01240
mws0752	185.15	185.16	186.162	C11H22O2	[M-H]-	Undecylic Acid	Lipids	Free fatty acids	112-37-8	1	212250	241390	232930	479580	550220	554770	584010	572900	498660	844750	796690	743380	C17715	--
Hmmp001310	188.07	118.07	187.063	C11H9NO2	[M+H]+	3-Indoleacrylic acid	Alkaloids	Plumerane	1204-06-4	1	15597000	14350000	13950000	14995000	14766000	14243000	4703600	4308500	4532300	28789000	30901000	30557000	C21283	--
Hmgp002327	188.07	118.06	187.063	C11H9O2N	[M+H]+	3-amino-2-naphthoic acid	Alkaloids	Alkaloids	-	1	14098000	13069000	13817000	13955000	14135000	14883000	4042400	4424000	4429200	28538000	28562000	30436000	--	--
pmn001492	187.1	123.1	188.041	C11H8O3	[M-H]-	Ayapin	Lignans and Coumarins	Coumarins	494-56-4	2	2214.3	9	9	4514500	4609000	4622400	7802900	7718600	7864400	946000	935630	999680	C18078	--
pme0137	187.07	125	188.08	C7H12N2O4	[M-H]-	N-Acetyl-L-Glutamine	Amino acids and derivatives	Amino acids and derivatives	2490-97-3	3	137020	126410	144030	59520	64493	68453	103050	115050	110090	57011	64319	59087	--	--
pmn001380	187.1	169.09	188.105	C9H16O4	[M-H]-	Eucommiol	Others	Others	55930-44-4	1	9	9	7207.3	8152000	8242000	9338900	14078000	14569000	14183000	1790200	1647300	1700700	C17878	--
mws0237	187.1	125	188.105	C9H16O4	[M-H]-	Azelaic acid	Organic acids	Organic acids	123-99-9	1	9	9	9	1514800	1457400	1470600	2034200	2231300	2126900	256490	307450	313100	C08261	--
mws5041	189.12	86.1	188.116	C8H16N2O3	[M+H]+	L-Glycyl-L-isoleucine	Amino acids and derivatives	Amino acids and derivatives	19461-38-2	1	2859600	2716500	2840900	19824000	19748000	19256000	12804000	11146000	12659000	1975200	2179600	2022400	--	--
pme0122	189.12	126	188.116	C8H16N2O3	[M+H]+	N6-Acetyl-L-lysine	Amino acids and derivatives	Amino acids and derivatives	692-04-6	1	599550	615810	431820	344470	244280	246540	290180	213730	257680	420860	402020	396740	C02727	ko00310,ko01100
mws0736	189.12	86	188.116	C8H16N2O3	[M+H]+	N-Glycyl-L-leucine	Amino acids and derivatives	Amino acids and derivatives	869-19-2	1	1999100	2182700	2097400	18151000	18999000	18946000	10563000	11710000	11286000	1728300	1848300	1811600	C02155	--
Zmjp000182	189.13	70.07	188.127	C7H16N4O2	[M+H]+	N-Monomethyl-L-arginine	Amino acids and derivatives	Amino acids and derivatives	17035-90-4	3	8327900	8599700	7954400	1070900	980000	970650	576270	518990	341110	1670400	1521700	1372900	C03884	--
pme3388	189.13	144	188.127	C7H16N4O2	[M+H]+	Homoarginine	Amino acids and derivatives	Amino acids and derivatives	156-86-5	2	895740	524480	828610	139750	141170	141910	233350	205670	187090	219780	215680	209830	C01924	--
Zmdp000292	189.14	70.07	188.127	C7H16N4O2	[M+H]+	Arginine methyl ester	Amino acids and derivatives	Amino acids and derivatives	-	3	7424300	8387400	5773400	1079400	949570	1135200	200300	356500	382290	1613700	1769200	1801300	--	--
pmf0348	187.13	97	188.141	C10H20O3	[M-H]-	2,6-Dimethyl-7-octene-2,3,6-triol	Others	Saccharides and Alcohols	73815-21-1	3	9	5201.2	8701.5	8896100	9308500	9885700	12383000	14611000	13807000	1964600	1851200	1861800	--	--
Zmzp000145	189.16	84.08	188.152	C9H20N2O2	[M+H]+	Trimethyllysine	Amino acids and derivatives	Amino acids and derivatives	23284-33-5	1	1868700	1615900	1917500	2349900	933910	2153900	12295000	13272000	13168000	1367600	3336400	1750800	C03793	ko00310,ko01100
Zmtn001624	188.04	144.05	189.043	C10H7NO3	[M-H]-	N-Acetylisatin	Alkaloids	Plumerane	574-17-4	3	120800	135410	112650	80368	96757	95419	535030	585860	607930	85711	93627	102870	C02172	ko00380
pme0075	188.06	128	189.064	C7H11NO5	[M-H]-	N-Acetyl-L-glutamic acid	Amino acids and derivatives	Amino acids and derivatives	1188-37-0	2	42469	34374	28442	97353	93233	97800	35292	33987	41984	67864	79921	68380	C00624	ko00220,ko01100,ko01110,ko01210,ko01230
pme2244	190.09	118.07	189.07	C11H11NO2	[M+H]+	3-Indolepropionic acid	Alkaloids	Plumerane	830-96-6	3	36825	30612	32509	23730	17926	20639	12378	10156	8467.3	62439	53738	57452	--	--
MWSmce241	190.1	172.09	189.1	C8H15NO4	[M+H]+	Castanospermine	Alkaloids	Alkaloids	79831-76-8	2	9	9	9	9	5259.4	9	43286	33179	40555	9	9	9	C02256	--
mws0193	190.12	127	189.111	C7H15N3O3	[M+H]+	L-Homocitrulline	Amino acids and derivatives	Amino acids and derivatives	1190-49-4	3	46797	117920	46398	30968	13809	22628	22123	27953	16812	33843	19338	28735	C02427	--
Zmdn005231	189.06	146.04	190.063	C11H10O3	[M-H]-	2,5-dimethyl-7-hydroxy-chromone	Others	Others	38412-47-4	2	9	9	9	9	9	9	115910	119250	126430	9	9	9	--	--
pme0278	191.1	128	190.095	C7H14N2O4	[M+H]+	2,6-Diaminooimelic acid	Amino acids and derivatives	Amino acids and derivatives	583-93-7	3	9	9	9	43888	13803	25009	9	62268	152010	87009	132610	126960	C00666	ko00300,ko01100,ko01110,ko01230
pmp001233	191.11	91.1	190.099	C12H14O2	[M+H]+	Butylphthalide	Others	Others	6066-49-5	3	9	50023	45926	9	9	9	9	9	9	9	9	9	C17854	--
Lmyp003387	192.07	146.06	191.058	C10H9NO3	[M+H]+	2-Oxo-3,4-dihydro-1H-quinoline-3-carboxylic acid	Alkaloids	Alkaloids	246867-17-4	3	11283	9	9	190030	188200	193540	79846	110590	64594	9	9	29846	--	--
Zmyn000453	191.02	111.01	192.027	C6H8O7	[M-H]-	Isocitric Acid*	Organic acids	Organic acids	320-77-4	1	6349500	6592800	6194500	411080	468400	459580	2583900	2499900	2598000	808440	678680	752760	C00311	ko00020,ko00630,ko01100,ko01110,ko01200,ko01210,ko01230,ko01240
mws0281	191.02	111.01	192.027	C6H8O7	[M-H]-	Citric Acid*	Organic acids	Organic acids	77-92-9	1	18759000	13363000	14246000	172410	223640	227260	4488800	3960300	4016400	466700	464860	417770	C00158	ko00020,ko00250,ko00630,ko01100,ko01110,ko01200,ko01210,ko01230,ko01240
MWSCX014	193.05	133.03	192.042	C10H8O4	[M+H]+	Scopoletin (7-Hydroxy-6-methoxycoumarin)	Lignans and Coumarins	Coumarins	92-61-5	1	18386	9	9	9	9	9	22397000	20000000	23022000	218910	268920	241960	C01752	ko00940,ko01110
Hmcp002123	193.05	178.02	192.042	C10H8O4	[M+H]+	Isoscopoletin (6-Hydroxy-7-Methoxycoumarin)	Lignans and Coumarins	Coumarins	776-86-3	1	3058.6	2030.6	9	8946.9	8062	11296	11560000	12831000	13326000	11056	9058	4035	C18079	--
MWSmce221	193.05	91.05	192.042	C10H8O4	[M+H]+	5,7-Dihydroxy-4-methylcoumarin	Lignans and Coumarins	Coumarins	2107-76-8	3	9	9	9	9	10089	9	944510	945110	994920	9	9	9	--	--
mws0277	191.06	85	192.063	C7H12O6	[M-H]-	Quinic Acid	Organic acids	Organic acids	77-95-2	1	20437000	20184000	19139000	1259800	1349600	1207900	8550000	8726800	8010200	1887400	1852500	2070800	C00296	ko00400,ko01100
MWSmce412	193.12	91.06	192.115	C12H16O2	[M+H]+	Senkyunolide A	Others	Others	63038-10-8	2	9	9	9	33028	29242	29427	9	19809	9	9	9874.6	9	C17853	--
Lmmp002080	193.13	105.03	192.126	C11H16N2O	[M+H]+	N-(4-Aminobutyl)benzamide	Alkaloids	Alkaloids	5692-23-9	3	23441	9	19738	25637	26396	26614	494460	508600	535530	9	22794	9	--	--
Cmyp009787	193.16	109.06	192.151	C13H20O	[M+H]+	Damascenone	Others	Others	23726-91-2	3	9	9	9	9	9	9	9	9	9	60480	63605	61780	--	--
MWStz007	194.08	110.06	193.074	C10H11NO3	[M+H]+	Gentioflavin	Alkaloids	Pyridine alkaloids	18058-50-9	3	9	9	2030.6	331720	9	9	32276	21145	23200	22422	24224	28157	C09962	--
mws1189	193.04	72.8	194.033	C6H10O7	[M-H]-	D-Galacturonic acid	Organic acids	Organic acids	685-73-4	3	117010	149860	153020	126450	136840	112690	587320	530400	530370	39369	32854	36225	C00333	ko00040,ko00053,ko00520,ko01100,ko01240,ko02010
pme3705	193.04	73	194.043	C6H10O7	[M-H]-	D-Glucoronic acid	Others	Saccharides and Alcohols	6556-12-3	1	169030	207800	132080	169230	155390	164080	730340	745510	713230	49499	47772	49969	C00191	ko00040,ko00053,ko00520,ko00562,ko01100,ko01240
MWSmce632	195.06	93.03	194.058	C10H10O4	[M+H]+	Vanillin acetate	Phenolic acids	Phenolic acids	881-68-5	3	6535.2	9	9	95607	101240	127160	961900	1047900	1033300	300680	302920	309250	--	--
pme0422	193.06	134	194.058	C10H10O4	[M-H]-	Isoferulic Acid*	Phenolic acids	Phenolic acids	537-73-5	1	227110	187270	196830	29016000	27686000	29413000	8080600	9405900	7035500	1063100	1107400	1085300	C10470	--
MWSslk097	195.06	163.04	194.058	C10H10O4	[M+H]+	Dimethyl phthalate	Phenolic acids	Phenolic acids	131-11-3	3	85974	79939	87162	442610	466810	475000	237890	251180	217010	1583900	1701700	1674500	C11233	--
Lmdn003756	193.05	135.05	194.058	C10H10O4	[M-H]-	Methyl caffeate	Phenolic acids	Phenolic acids	3843-74-1	3	140290	121730	121410	2384.3	9	9	9	9	9	9	9	9	C10477	--
mws0014	193.05	134.01	194.058	C10H10O4	[M-H]-	Ferulic acid*	Phenolic acids	Phenolic acids	537-98-4	1	181530	174390	172460	30187000	30414000	27716000	5997100	7474200	4721000	975170	988240	1112500	C01494	ko00940,ko01100,ko01110
mws2104	193.07	99.01	194.079	C7H14O6	[M-H]-	D-Pinitol	Others	Saccharides and Alcohols	10284-63-6	3	22527	23046	35055	15572	20845	19530	52441	45786	51748	24358	25894	27863	C03844	--
mws2218	195.09	83.06	194.08	C8H10N4O2	[M+H]+	Caffeine	Alkaloids	Alkaloids	58-08-2	3	92151	60311	117470	28615	9	17573	26019	26789	21871	92858	104550	114020	C07481	ko00232,ko01100,ko01110
pmp001235	195.14	79.1	194.131	C12H18O2	[M+H]+	Cinidilide	Others	Others	-	2	39423	31246	32113	219200	385050	419160	205880	190360	232830	39504	38837	43649	--	--
Lmyp002912	196.06	150.06	195.053	C9H9NO4	[M+H]+	2-Hydroxy-7-methoxy-1,4-benzoxazin-3(2H)-one (HMBOA)	Alkaloids	Alkaloids	17359-53-4	2	9	9	9	226190	307820	292970	36052	42154	30828	9	9	9	--	--
Lmyp003317	196.06	150.06	195.053	C9H9NO4	[M+H]+	6,7-Dimethoxy-2-benzoxazolinone (DMBOA)	Alkaloids	Alkaloids	29550-09-2	2	16250	13635	14332	735070	907720	902210	9	9	9	105540	94977	94188	--	--
MWS1771	196.1	91.05	195.09	C10H13NO3	[M+H]+	L-Tyrosine methyl ester	Amino acids and derivatives	Amino acids and derivatives	1080-06-4	3	46748	37655	39590	332350	330550	298780	61633	79850	78299	36086	46204	29039	C03404	--
pme0534	195.05	74.9	196.058	C6H12O7	[M-H]-	Gluconic acid	Others	Saccharides and Alcohols	526-95-4	1	770240	715160	830260	1058500	1059200	1110200	1402700	1191700	1379600	2604800	3661300	3325900	C00257	ko00030,ko01100,ko01110,ko01200
MWS20182	195.07	136.05	196.074	C10H12O4	[M-H]-	Dihydroferulic Acid	Phenolic acids	Phenolic acids	1135-23-5	3	9	9	9	132550	9	196140	28064	44404	35384	9	9	9	--	--
pmf0319	195.07	137	196.074	C10H12O4	[M-H]-	Acetosyringone	Phenolic acids	Phenolic acids	2478-38-8	3	9	9	9	9	9	9	1952200	2966200	2100700	9	9	15125	C10664	--
pme3827	198.08	152.2	197.069	C9H11NO4	[M+H]+	3,4-Dihydroxy-L-phenylalanine (L-Dopa)	Amino acids and derivatives	Amino acids and derivatives	59-92-7	3	100820	57000	65891	43054	46857	31941	88971	92179	73272	70282	62257	60213	C00355	ko00350,ko00950,ko00965,ko01100,ko01110
mws0027	197.05	123	198.053	C9H10O5	[M-H]-	Syringic acid	Phenolic acids	Phenolic acids	530-57-4	1	9	15456	14399	2891700	2668200	2770600	275410	275920	278150	717750	734690	784710	C10833	--
MWSmce308	197.05	124.02	198.053	C9H10O5	[M-H]-	Gallic Acid Ethyl Ester; Ethyl gallate	Phenolic acids	Phenolic acids	831-61-8	3	9	9	612.15	34371	36937	35766	9	9	9	3524.3	9	9	--	--
pmb2497	197	153	198.053	C9H10O5	[M-H]-	4-Hydroxy-3-methoxymandelate	Phenolic acids	Phenolic acids	55-10-7	3	158000	160050	125550	103850	115940	103750	174220	173460	167770	180470	183080	178570	C05584	ko00350,ko01100
Lmxn008846	197.12	153.13	198.126	C11H18O3	[M-H]-	Hydroxydihydrobovolide	Others	Others	6067-11-4	3	15137	10471	16337	16510	17799	21165	37046	33069	35934	6422.1	6199.2	6940	--	--
Zmzn000079	199	78.96	200.009	C4H9O7P	[M-H]-	D-Erythrose-4-phosphate	Others	Saccharides and Alcohols	585-18-2	3	45546	39075	49098	988160	1226900	966070	1048500	1154800	1004300	220330	173730	187610	C00279	ko00030,ko00400,ko00710,ko00750,ko00998,ko01100,ko01110,ko01200,ko01230,ko01240
mws2171	201.05	142.9	200.041	C11H8N2S	[M+H]+	Camalexin	Alkaloids	Plumerane	135531-86-1	3	9	9	9	9	9	9	196540	177930	203770	9	9	9	C21721	--
pmb2640	199.17	199.17	200.178	C12H24O2	[M-H]-	Dodecanoic acid (Lauric acid)	Lipids	Free fatty acids	143-07-7	3	49430	45937	48081	212390	206420	216090	179420	178660	194690	335840	352180	334260	C02679	ko00061,ko01100,ko01110
pme0266	201.11	139	202.121	C10H18O4	[M-H]-	Sebacate	Organic acids	Organic acids	111-20-6	1	9	9	9	14099	13662	15278	12753	11592	14602	3790.6	5478.3	4012	C08277	--
MWS5164	203.15	70.07	202.143	C8H18N4O2	[M+H]+	N,N'-Dimethylarginine;SDMA	Amino acids and derivatives	Amino acids and derivatives	30344-00-4	2	9	1143600	972580	1912200	1895700	1646500	1556800	1163000	1193900	756230	761620	772900	--	--
NK10251888	203.15	70.07	202.143	C8H18N4O2	[M+H]+	NG,NG-Dimethyl-L-arginine	Amino acids and derivatives	Amino acids and derivatives	30315-93-6	2	1255600	1273900	1005500	1952900	1863500	2060200	1578000	1284000	1241500	734160	832610	694220	C03626	--
mws0018	203.22	83	202.216	C10H26N4	[M+H]+	Spermine	Alkaloids	Phenolamine	71-44-3	3	10827000	10445000	9061600	7921800	7374100	7366200	7557600	7366000	7804200	2017900	2142800	2032500	C00750	ko00330,ko00410,ko00480,ko00770,ko01100,ko01240
MWSslk108	204.13	85.03	203.116	C9H17NO4	[M+H]+	O-Acetyl-L-carnitine	Alkaloids	Alkaloids	3040-38-8	1	15174000	12313000	13301000	10035000	8900200	9114400	8342500	8631700	8222300	3057500	2866900	2564800	--	--
mws0282	203.08	116.05	204.09	C11H12N2O2	[M-H]-	L-Tryptophan	Amino acids and derivatives	Amino acids and derivatives	73-22-3	1	7093900	7735600	6810800	6950800	7066800	7466400	2594600	2578000	2430800	13060000	14619000	13618000	C00078	ko00260,ko00380,ko00400,ko00901,ko00966,ko00970,ko00998,ko01100,ko01110,ko01210,ko01230,ko01240
Zmbp002538	205.1	146.06	204.09	C11H12N2O2	[M+H]+	1-Methoxy-indole-3-acetamide	Alkaloids	Plumerane	-	1	1033500	838580	969550	1016400	1039900	929710	264360	270060	272710	2108800	1816900	1896100	--	--
Zmtn001464	204.03	160.04	205.038	C10H7NO4	[M-H]-	4,8-Dihydroxyquinoline-2-carboxylic acid	Organic acids	Organic acids	59-00-7	3	9	25336	9	656160	569620	639710	9	21479	17246	48260	9	55266	C02470	ko00380
pmb0818	206.1	147.5	205.074	C11H11NO3	[M+H]+	Methoxyindoleacetic acid	Alkaloids	Plumerane	3471-31-6	3	246150	221160	224860	233720	275370	277730	78325	68443	88895	493570	542760	567830	C05660	ko00380
MWStz152	206.08	118.07	205.074	C11H11NO3	[M+H]+	2-(Acetylamino)-3-phenyl-2-propenoic acid	Alkaloids	Alkaloids	5469-45-4	3	7523.6	1940.3	9	8621.3	9	2827.9	12245	24888	16234	33843	27389	30858	--	--
pme1261	206.14	76	205.131	C9H19NO4	[M+H]+	D-Panthenol	Others	Saccharides and Alcohols	81-13-0	3	62086	6761.5	13514	23723	22025	15483	33856	20603	26807	34464	37344	39416	C05944	ko00770
Lmln010063	205.16	189.13	206.167	C14H22O	[M-H]-	2,6-Di-tert-butylphenol	Phenolic acids	Phenolic acids	128-39-2	1	116650	116430	112480	88665	102120	101490	163420	163520	173960	132250	140860	133950	--	--
Lmbn013410	205.16	189.13	206.167	C14H22O	[M-H]-	2,4-Di-Tert-Butylphenol	Phenolic acids	Phenolic acids	96-76-4	1	104330	106690	109650	86841	93584	94725	151780	147300	150960	123050	146290	128610	--	--
Lmyn003131	206.05	162.06	207.053	C10H9NO4	[M-H]-	Dioxindole-3-acetic acid	Alkaloids	Plumerane	-	1	11293	9	12438	88437	86303	80584	9	9	9	12767	9195	17753	--	--
Zmgn002106	206.08	58.03	207.09	C11H13NO3	[M-H]-	N-Acetyl-L-phenylalanine	Amino acids and derivatives	Amino acids and derivatives	2018-61-3	1	109640	107050	91149	153870	189200	165970	976320	964840	1160900	281890	287980	293880	C03519	ko00360,ko01100
MWSslk120	208.1	120.08	207.09	C11H13NO3	[M+H]+	N-Acetyl-DL-phenylalanine	Amino acids and derivatives	Amino acids and derivatives	2901-75-9	1	234240	311260	300030	40524	51019	50684	78132	112220	61206	67819	89788	65621	--	--
MA10107783	207.03	119.05	208.037	C10H8O5	[M-H]-	3-[(1-Carboxyvinyl)oxy]benzoic acid	Phenolic acids	Phenolic acids	16929-37-6	2	3799.1	9	9	1256200	1288300	1438700	21954	14577	26049	60854	60475	65947	C20772	ko00130,ko01100,ko01110,ko01240
pme3443	207.07	192	208.074	C11H12O4	[M-H]-	Sinapinaldehyde	Phenolic acids	Phenolic acids	4206-58-0	2	20932	9	9	583880	587270	577610	9	9	15991	27078	35898	33582	C05610	ko00940,ko01100,ko01110
mws1212	209.08	177.3	208.074	C11H12O4	[M+H]+	Ferulic acid methyl ester	Phenolic acids	Phenolic acids	2309-07-1	3	9	9	9	80909	76497	102840	7537.9	6965.9	9	66682	49627	48020	--	--
Zmpn000199	209.03	85.03	210.038	C6H10O8	[M-H]-	D-Galactaric acid	Others	Saccharides and Alcohols	526-99-8	1	8992500	9527900	9828300	9	359980	264260	1299600	1056500	9	468900	506570	466970	C00879	ko00053,ko01100
Zmyn000108	209.03	85.03	210.038	C6H10O8	[M-H]-	D-Saccharic acid	Others	Saccharides and Alcohols	87-73-0	1	8928200	8489600	9082600	213830	220520	267890	1133100	937470	1202000	346160	343750	1193300	C00818	ko00053,ko01100
Hmcn000192	209.07	59.01	210.073	C7H14O7	[M-H]-	Sedoheptulose	Others	Saccharides and Alcohols	3019-74-7	2	3545900	3766000	3370900	121850	111550	103070	496080	461180	471520	161960	177800	158600	C02076	ko00710,ko01100
Hmcp003783	211.09	193.07	210.079	C13H10N2O	[M+H]+	1-Acetyl-β-carboline	Alkaloids	Plumerane	-	3	9	9	9	18081	18853	13445	9	5889.3	9013.1	16486	22129	19475	--	--
mws0853	209.08	179	210.089	C11H14O4	[M-H]-	Sinapyl alcohol	Phenolic acids	Phenolic acids	537-33-7	1	9	9	9	37204	34847	41059	9	9	9	9	9	9714.4	C02325	ko00940,ko01100,ko01110
pme1654	209.12	59.02	210.126	C12H18O3	[M-H]-	Jasmonic acid	Organic acids	Organic acids	77026-92-7	3	7447.5	7505.9	6833.1	2299500	2508500	2625400	240710	244170	264760	395790	408250	379000	C08491	ko00592,ko01100,ko01110,ko04075
Lmhp002764	211.13	70.07	210.137	C11H18N2O2	[M+H]+	Cyclo(Pro-Leu)	Amino acids and derivatives	Amino acids and derivatives	5654-86-4	3	6211.7	9	14396	99278	101010	78609	64251	45304	48628	48639	26719	27747	--	--
Hmlp008487	211.17	81.07	210.161	C13H22O2	[M+H]+	Blumenol C	Terpenoids	Terpene	36151-02-7	2	44495	43018	100530	1340100	1376100	1444200	949150	1001000	1035200	502380	452230	418940	--	--
Lmyp003026	212.06	110.06	211.048	C9H9NO5	[M+H]+	2,4-Dihydroxy-7-methoxy-1,4-benzoxazin-3(4H)-one (DIMBOA)	Alkaloids	Alkaloids	15893-52-4	3	9	9	9	2041200	1870000	2068100	9	9	9	98246	78598	77503	C04720	--
pme3437	213.08	154.1	212.068	C10H12O5	[M+H]+	Eudesmic acid (3,4,5-trimethoxybenzoic acid)	Phenolic acids	Phenolic acids	118-41-2	3	9	9	9	22874	10649	13015	3709.6	4046	9	15404	8367.4	10397	--	--
pmb2507	213.1	97	214.024	C5H11O7P	[M-H]-	2-Deoxyribose-1-phosphate	Nucleotides and derivatives	Nucleotides and derivatives	17210-42-3	3	399220	280490	340800	202730	192060	220250	1624100	1574500	1490300	402150	372230	515250	C00672	ko00030,ko00240,ko01100
mws0863	213.02	97	214.024	C5H11O7P	[M-H]-	2-Deoxyribose-5'-phosphate	Nucleotides and derivatives	Nucleotides and derivatives	102916-66-5	3	24137	20094	34283	24570	16388	15563	117880	121420	109050	9	35757	40227	C00673	ko00030,ko01100
mws0751	213.19	195	214.193	C13H26O2	[M-H]-	Tridecanoic Acid	Lipids	Free fatty acids	638-53-9	2	2309.3	9	9	5257.7	5504.8	5992.7	4439.7	5822.4	5053.9	6991.8	5453.1	6052	C17076	--
Hmln002597	193.05	161.02	216.04	C10H9NaO4	[M-Na]-	Sodium ferulate	Phenolic acids	Phenolic acids	24276-84-4	3	9	9	9	9	2609.1	1472.9	17675	17570	24196	387200	376220	393010	--	--
pme0170	217.13	158	216.122	C8H16N4O3	[M+H]+	N-Acetyl-L-Arginine	Amino acids and derivatives	Amino acids and derivatives	155-84-0	3	122560	147370	84458	88901	102900	70278	68067	84728	41741	54980	78670	63842	--	--
MWS1900	215.13	153.13	216.136	C11H20O4	[M-H]-	Undecanedioic acid	Lipids	Free fatty acids	1852-04-6	1	3072.8	1880.2	9	168930	167280	183750	121500	114280	125660	59678	84067	64683	--	--
mws5045	215.17	169.16	216.173	C12H24O3	[M-H]-	12-Hydroxydodecanoic acid	Lipids	Free fatty acids	505-95-3	3	9	9	9	3204.5	3984.3	3569.8	3584.6	3602.8	4034.9	3759.3	5098	4605.1	C08317	--
pme2566	217.08	199	218.09	C8H14N2O5	[M-H]-	5-L-Glutamyl-L-amino acid	Amino acids and derivatives	Amino acids and derivatives	5875-41-2	3	12677	10140	9	47260	43562	52268	12063	17859	29748	22860	23540	20598	--	--
mws0677	219.11	160	218.106	C12H14N2O2	[M+H]+	N-Acetyl-5-hydroxytryptamine	Alkaloids	Alkaloids	1210-83-9	3	17764	19834	9	90050	85045	101600	71031	61279	66303	68923	72412	81021	C00978	ko00380,ko01100,ko01110
Lmrj001698	219.13	60.04	218.127	C9H18N2O4	[M+H]+	L-Seryl-L-Isoleucine	Amino acids and derivatives	Amino acids and derivatives	91086-51-0	1	3649800	9	9	30885000	27025000	29650000	14838000	16079000	9	2500100	2373500	2399800	--	--
mws1337	220.12	202.1	219.111	C9H17NO5	[M+H]+	D-Pantothenic Acid	Others	Vitamin	79-83-4	1	4258200	3994000	4074000	2194000	2183200	2087100	4890700	4812100	4904500	9793500	10259000	9801300	C00864	ko00410,ko00770,ko01100,ko01110,ko01240
pme2063	220.25	136.1	219.112	C10H13N5O	[M+H]+	Cis-Zeatin	Alkaloids	Alkaloids	32771-64-5	3	9	9	8789.4	236470	202180	299550	9	116620	104490	39692	79716	44317	C15545	ko00908,ko01100,ko01110
Hmyp002656	222.08	130.06	221.068	C11H11NO4	[M+H]+	Methyl dioxindole-3-acetate	Alkaloids	Plumerane	57061-18-4	3	9	10784	9	782560	907920	788840	9	11101	9	80680	71829	62033	--	--
pme2755	222	144	221.09	C8H15NO6	[M+H]+	N-Acetyl-D-glucosamine	Others	Saccharides and Alcohols	7512-17-6	3	3101400	2673100	2672300	2000400	2052400	2066100	1798900	1767500	1739400	501920	485460	488840	C00140	ko00520,ko01100,ko02010
mws4174	222.1	138	221.09	C8H15NO6	[M+H]+	N-Acetyl-D-mannosamine	Others	Saccharides and Alcohols	7772-94-3	3	101540	51174	16377	39608	41437	32302	124460	121800	55247	13835	35892	11905	C00645	ko00520,ko01100
mws2608	222.1	84.05	221.09	C8H15NO6	[M+H]+	N-Acetyl-D-galactosamine	Others	Saccharides and Alcohols	1811-31-0	3	876710	1469900	1503100	765060	525940	1061800	1243300	1120500	1092200	274710	147030	158640	C01132	ko00052,ko01100
pme2065	222.13	136.06	221.128	C10H15N5O	[M+H]+	Dihydrozeatin	Alkaloids	Alkaloids	23599-75-9	3	9	9	9	9	9	9	23425	27005	45998	30223	42196	27506	C02029	ko00908,ko01110,ko04075
Zmzp005348	223.06	162.03	222.053	C11H10O5	[M+H]+	leptodactylone	Lignans and Coumarins	Coumarins	61899-44-3	2	9	9	9	9	9	9	125800	149500	116150	9	9	9	C09271	--
mws1639	223.06	190	222.053	C11H10O5	[M+H]+	Isofraxidin	Lignans and Coumarins	Coumarins	486-21-5	1	9	9	9	9	9	990.16	269640	232010	299640	4908.4	1794.3	1869.1	C17480	--
pmp000284	223.06	208.04	222.053	C11H10O5	[M+H]+	Fraxidin (8-Hydroxy-6,7-dimethoxycoumarin)	Lignans and Coumarins	Coumarins	525-21-3	1	9	9	2002.7	9	9	9	115900	204800	160820	1966.9	1929.7	9	C17479	--
mws5042	223.11	120.09	222.1	C11H14N2O3	[M+H]+	L-Glycyl-L-phenylalanine	Amino acids and derivatives	Amino acids and derivatives	721-66-4	1	1868500	1809900	1659600	22918000	23879000	22530000	11650000	11454000	12384000	1514900	1800200	1453200	--	--
MWS4296	223.11	120.08	222.1	C11H14N2O3	[M+H]+	Glycylphenylalanine	Amino acids and derivatives	Amino acids and derivatives	3321-03-7	1	1928100	1768000	1694300	23229000	24152000	24447000	11810000	10494000	13508000	1496600	1758700	1411600	--	--
mws0520	224.09	136	223.084	C11H13NO4	[M+H]+	N-Acetyl-L-tyrosine	Amino acids and derivatives	Amino acids and derivatives	537-55-3	3	201850	197880	172070	15126	28805	9	9	9	9	9	9	9	--	--
Zmln002252	223.03	149.03	224.032	C10H8O6	[M-H]-	Sideretin (5,7,8-Trihydroxy-6-methoxycoumarin)	Lignans and Coumarins	Coumarins	-	3	9	9	9	144540	137720	136030	45617	52205	55524	2887.3	9	9	C22007	--
mws4085	223.06	193	224.068	C11H12O5	[M-H]-	Sinapic acid	Phenolic acids	Phenolic acids	530-59-6	1	9	2416.4	9	129770	157650	139530	52283	43197	47720	9	9	4868.1	C00482	ko00940,ko01100,ko01110
pmp000251	207.1	119.09	224.093	C12H16O4	[M-H2O+H]+	E-6,7-Dihydroxydihydroligustilide	Others	Others	-	3	962030	840650	1008500	9	9	9	9	9	9	9	9	9	--	--
HJAP044	225.11	167.06	224.105	C12H16O4	[M+H]+	1-(2,4,5-Trimethoxyphenyl)propan-1-one	Phenolic acids	Phenolic acids	3904-18-5	3	9	3829.8	5986.8	17072	13479	19061	1841.5	2871.8	9	7289.5	9	2671	--	--
Lmmp003517	225.15	95.08	224.141	C13H20O3	[M+H]+	Solatuberenol A	Others	Others	-	2	10234	9	11322	71151	91401	72047	22265	14409	20228	294100	285410	313170	--	--
Lmlp000240	225.19	84.08	224.34	C13H24N2O	[M+H]+	Cuscohygrine	Alkaloids	Pyrrole alkaloids	454-14-8	3	9	12311	9	32638	9	9	1686000	2640700	2695900	9	9	5764.3	C06521	ko00960,ko01110
Lmyp003772	226.07	166.05	225.064	C10H11NO5	[M+H]+	2-Hydroxy-4,7-dimethoxy-1,4-benzoxazin-3(4H)-one (HDMBOA)	Alkaloids	Alkaloids	149182-67-2	2	9	9	9	1329700	1474800	1294000	9	9	9	25404	15652	21162	--	--
Lmyp003951	227.09	181.09	226.084	C11H14O5	[M+H]+	3-Hydroxy-1-(4-hydroxy-3,5-dimethoxyphenyl)propan-1-one	Phenolic acids	Phenolic acids	-	3	14479	14117	15909	505860	378680	739860	11825	19779	28312	196660	117160	152380	--	--
Lmhp001430	227.09	116.07	226.095	C10H14N2O4	[M+H]+	Cyclo(Pro-Glu)	Amino acids and derivatives	Amino acids and derivatives	-	3	9	9	9	9	9	9	79085	68157	9	89925	70544	9	--	--
pmb2643	225.19	207	226.193	C14H26O2	[M-H]-	Myristoleic acid	Lipids	Free fatty acids	544-64-9	1	9	2672.7	9	9	4343.8	9	7389.9	5396.3	7202.1	15637	16267	14492	C08322	--
pme1194	228.1	112	227.091	C9H13N3O4	[M+H]+	2'-Deoxycytidine	Nucleotides and derivatives	Nucleotides and derivatives	951-77-9	1	1516900	1104600	1179500	12385000	9853400	10792000	2778500	2860400	2712200	674190	722170	640390	C00881	ko00240,ko01100,ko02010
Zmjn003398	227.13	183.14	228.136	C12H20O4	[M-H]-	2-Dodecenedioic acid	Lipids	Free fatty acids	6402-36-4	1	9	3853.8	2905.3	15115	15553	17597	30233	34373	34143	27795	28925	27116	C16308	ko00592,ko01110
Lmhp001461	229.15	70.07	228.147	C11H20N2O3	[M+H]+	L-Prolyl-L-Leucine	Amino acids and derivatives	Amino acids and derivatives	52899-07-7	1	1335800	1320600	1148100	12273000	11923000	13409000	5152200	4976800	5152300	2067400	2073100	2018400	--	--
mws0119	227.2	227.2	228.209	C14H28O2	[M-H]-	Myristic Acid	Lipids	Free fatty acids	544-63-8	3	2085700	1944600	1805800	8879900	9201200	9104000	9395900	9088400	8765500	8138200	9021800	8189900	C06424	ko00061,ko01100
mws0474	229.14	211	230.152	C12H22O4	[M-H]-	Dodecanedioic aicd	Lipids	Free fatty acids	693-23-2	1	9	9	9	17426	15865	16100	4614.4	6569.6	3663.2	2536.5	2732.2	2074.8	C02678	--
Lmhp001670	231.16	72.08	230.163	C11H22N2O3	[M+H]+	L-Valyl-L-Leucine	Amino acids and derivatives	Amino acids and derivatives	3989-97-7	1	42855	37685	38066	1111400	1113800	994120	569850	619980	581530	109690	107290	105220	--	--
Zmdn004719	233.08	189.06	234.089	C13H14O4	[M-H]-	2-(2'-hydroxypropyl)-5-methyl-7-hydroxychromone	Others	Others	-	3	9	9	9	33392	35598	32488	9	9	9	129540	142110	93369	--	--
pmb0490	235.14	147.04	234.137	C13H18N2O2	[M+H]+	p-Coumaroylputrescine	Alkaloids	Phenolamine	34136-53-3	1	9	9	9	3030400	3023700	2965500	9	9	9	9	9	19666	C18326	ko00330,ko01100
pmb0962	235.1	118.3	234.158	C10H22N2O4	[M+H]+	L-Lysine-Butanoic Acid	Amino acids and derivatives	Amino acids and derivatives	80407-71-2	3	61686	71354	47826	107030	112060	90500	61918	45737	68035	13566	14988	9928.8	--	--
mws4176	237.12	120.09	236.116	C12H16N2O3	[M+H]+	L-Alanyl-L-Phenylalanine	Amino acids and derivatives	Amino acids and derivatives	3061-90-3	2	729740	634320	584670	12874000	12228000	12956000	9166100	8982100	8823300	1444800	1716900	1524400	--	--
Lmhn003240	237.04	121.03	238.048	C11H10O6	[M-H]-	Benzoylmalic acid	Phenolic acids	Phenolic acids	22138-51-8	1	9	9	9	9	9	9	9	9	9	1745100	1689300	1896200	--	--
Lmyn000160	237.06	87.01	238.069	C8H14O8	[M-H]-	Mucic acid Dimethyl Ester	Phenolic acids	Phenolic acids	-	2	292440	284510	341140	813040	826080	836870	756380	767750	716300	1091000	1139500	1070200	--	--
pmp000476	240.2	57.1	239.189	C14H25NO2	[M+H]+	N-Isobutyl-4,5-epoxy-2E-decaenamide	Alkaloids	Alkaloids	-	3	37075	38043	32005	9	24670	9	9	9	9	9	36292	9	--	--
mws0221	241.03	152	240.024	C6H12N2O4S2	[M+H]+	L-Cystine	Amino acids and derivatives	Amino acids and derivatives	56-89-3	3	9	5778.9	9	9	5642.8	9	9969.9	15781	15051	9	9	9	C00491	ko00270,ko01100,ko02010
Lmzn001925	239.09	195.1	240.1	C12H16O5	[M-H]-	3,4'-Dihydroxy-3'-methoxybenzenepentanoic acid	Phenolic acids	Phenolic acids	-	1	9	9	9	9	9	9	9	8415.2	9	560060	609840	668030	--	--
Cmsp010137	241.12	117.07	240.115	C16H16O2	[M+H]+	Pinosylvin dimethyl ether	Others	Stilbene	-	3	3399.3	4864.3	9	7503.1	4083.4	6160.4	11107	9863.2	13968	18741	17879	17458	--	--
MWS0552	239.2	223.03	240.209	C15H28O2	[M-H]-	Cis-10-Pentadecenoic Acid(C15: 1)	Lipids	Free fatty acids	84743-29-3	2	90713	91151	97798	162670	174470	169290	139090	144320	141030	151060	138490	127010	--	--
pme2827	239	223	240.245	C16H32O	[M-H]-	Palmitaldehyde	Lipids	Free fatty acids	629-80-1	3	11338000	10698000	10857000	27613000	29961000	30396000	11041000	11728000	13940000	26743000	26410000	22713000	C00517	ko00071
MWS2910	242.11	126.07	241.106	C10H15N3O4	[M+H]+	5-Methyl-2'-Deoxycytidine	Nucleotides and derivatives	Nucleotides and derivatives	838-07-3	2	1271300	1045800	1049200	9359400	7438600	7873700	1591500	1692200	1494300	343620	316420	333640	C03592	--
mws1383	243.09	145	242.08	C12H10N4O2	[M+H]+	Lumichrome	Alkaloids	Alkaloids	1086-80-2	3	9	9	9	17234	9	17991	28563	9	9	9	9	9	C01727	ko00740
pme0264	243.1	127	242.09	C10H14N2O5	[M+H]+	Thymidine	Nucleotides and derivatives	Nucleotides and derivatives	50-89-5	1	1567500	1572900	1814500	8019900	8018600	7772400	3702200	3876300	3861300	2000300	1780700	2031300	C00214	ko00240,ko01100
MWS2430	241.22	241.21	242.225	C15H30O2	[M-H]-	13-methylmyristic acid	Lipids	Free fatty acids	2485-71-4	1	417530	403340	424530	1515200	1595200	1791000	1267900	1300300	1406500	795270	788050	743120	--	--
pme3732	244.09	112	243.086	C9H13N3O5	[M+H]+	Cytidine	Nucleotides and derivatives	Nucleotides and derivatives	65-46-3	1	16502000	17450000	13190000	21063000	17965000	18823000	12222000	10121000	9907800	2016600	1968000	2218100	C00475	ko00240,ko01100,ko02010
ML10180524	244.09	112.05	243.086	C9H13N3O5	[M+H]+	Cytarabine	Nucleotides and derivatives	Nucleotides and derivatives	147-94-4	1	29444000	25050000	25724000	27949000	28516000	27832000	14473000	13286000	12337000	8018600	9397600	8107600	C02961	--
MWSmce295	245.07	113.03	244.07	C9H12N2O6	[M+H]+	1-beta-D-Arabinofuranosyluracil	Nucleotides and derivatives	Nucleotides and derivatives	3083-77-0	1	1250000	1378900	929410	1547800	1519600	1505900	1736600	926970	896000	193630	215880	173520	C16908	--
mws0248	243.06	110	244.07	C9H12N2O6	[M-H]-	Uridine	Nucleotides and derivatives	Nucleotides and derivatives	58-96-8	1	978070	805710	835110	3223200	2329800	2741100	3642700	3682200	4173300	1709400	1749600	2000500	C00299	ko00240,ko01100,ko02010
mws0976	243.06	153	244.07	C9H12N2O6	[M-H]-	β-Pseudouridine	Nucleotides and derivatives	Nucleotides and derivatives	1445-07-4	3	138410	115650	122330	480180	459450	535550	587400	593300	624690	233930	252090	311950	C02067	ko00240,ko01100
pme2266	245.1	227	244.088	C10H16N2O3S	[M+H]+	Biotin	Others	Vitamin	58-85-5	3	16726	12721	9	9	9	9	63105	83231	79403	43692	52475	34631	C00120	ko00780,ko01100,ko01240,ko02010
MWS5231	243.16	181.16	244.167	C13H24O4	[M-H]-	Tridecanedioic acid	Lipids	Free fatty acids	505-52-2	3	34276	31382	33143	77973	87173	77073	73124	80327	76798	118230	104560	108490	--	--
Lmhp002031	245.18	86.1	244.179	C12H24N2O3	[M+H]+	L-Leucyl-L-Leucine	Amino acids and derivatives	Amino acids and derivatives	3303-31-9	1	16351	27683	29167	941820	972690	991600	551010	593280	580980	76296	86058	76304	--	--
Zmdn007961	245.08	230.06	246.089	C14H14O4	[M-H]-	Torachrysone	Phenolic acids	Phenolic acids	22649-04-3	3	12904	11978	11059	9920	9368.9	11120	14165	15386	15211	19119	15422	15266	C17672	--
pmb2591	245.09	203.2	246.1	C13H14N2O3	[M-H]-	N-Acetyl-L-Tryptophan	Amino acids and derivatives	Amino acids and derivatives	1218-34-4	1	271530	255310	236570	77747	67851	105990	100850	72602	104840	49509	52740	50725	--	--
Lmrj002087	247.13	86.09	246.121	C10H18N2O5	[M+H]+	L-Isoleucyl-L-Aspartate	Amino acids and derivatives	Amino acids and derivatives	-	1	1860200	1833100	1680800	7107200	7114600	6823200	4191900	4282200	4274000	1194500	1782900	1719900	--	--
pmb0323	251.14	163.04	250.132	C13H18N2O3	[M+H]+	N-Caffeoylputrescine	Alkaloids	Phenolamine	29554-26-5	3	9	9	9	47923	9	49484	507950	489230	490930	20677	25804	22179	C03002	--
Lmhp002153	251.14	147.04	250.132	C13H18N2O3	[M+H]+	N-p-Coumaroylhydroxyputrescine	Alkaloids	Phenolamine	-	3	14820000	14767000	14640000	12151	9	9	9	9	9	9	9	9	--	--
mws1715	252.11	69	251.102	C10H13N5O3	[M+H]+	Cordycepin (3'-Deoxyadenosine)	Nucleotides and derivatives	Nucleotides and derivatives	73-03-0	1	273320	255610	281700	1472400	1374900	1341000	51310	60877	49397	203790	211660	196700	C08431	--
pme3961	252.11	136	251.102	C10H13N5O3	[M+H]+	2'-Deoxyadenosine	Nucleotides and derivatives	Nucleotides and derivatives	958-09-8	1	720920	707870	686780	4609600	4295500	4346700	93224	96655	98124	525820	577470	483460	C00559	ko00230,ko01100,ko02010
pmp000479	252.23	196.2	251.225	C16H29NO	[M+H]+	N-Isobutyl-2E,4E-dodedienamide	Alkaloids	Alkaloids	-	3	9	9	9	9	1225.5	9	2672.2	9	4338.6	1848.9	9	2070.2	--	--
pme2776	253.09	137	252.086	C10H12N4O4	[M+H]+	2'-Deoxyinosine	Nucleotides and derivatives	Nucleotides and derivatives	890-38-0	3	453200	450000	379950	3680800	2962800	3041500	348290	385410	403870	175500	187710	184860	C05512	ko00230,ko01100,ko02010
MWSHY0147	255.07	199.08	254.058	C15H10O4	[M+H]+	Daidzein	Flavonoids	Isoflavones	486-66-8	3	1048.1	9	9	9	3587.8	9	9	9	9	92525	77316	92369	C10208	ko00943,ko01100,ko01110
Lmcn009122	253.22	235.21	254.225	C16H30O2	[M-H]-	(7Z)-Hexadecenoic acid	Lipids	Free fatty acids	2416-19-5	1	12423	3634.8	4572	11965	10838	11781	15824	14311	17815	9611.7	9	9	--	--
mws0361	253.22	235.19	254.225	C16H30O2	[M-H]-	Palmitoleic Acid	Lipids	Free fatty acids	373-49-9	1	7762.2	7631.4	8017.8	47345	47756	40595	51987	51593	57714	33108	34404	34688	C08362	ko00061
Zmmp002637	256.15	156.1	255.147	C13H21NO4	[M+H]+	meteloidine	Alkaloids	Alkaloids	-	3	9	9	9	74258	77974	97736	43589	9	9	9	13754	9	C10861	--
MWSHY0124	257.08	153.02	256.074	C15H12O4	[M+H]+	Pinocembrin (Dihydrochrysin)	Flavonoids	Flavanones	480-39-7	3	70487	63334	60653	4773	6088.4	6665.1	9	9	9	9	9	9	C09827	ko00941
pma3101	256.2	124.1	256.082	C11H14NO6+	[M+H]+	Nicotinate D-ribonucleoside	Others	Vitamin	17720-18-2	3	6131100	3919600	3774200	4845800	4481900	4402600	9363200	8488000	7281300	2116200	1971500	2187200	C05841	ko00760,ko01100
mws1488	255.23	237.22	256.24	C16H32O2	[M-H]-	Palmitic acid	Lipids	Free fatty acids	57-10-3	2	7322.1	6664.7	7167.9	12004	10961	11272	16526	13332	14278	9114.2	8384.2	7716.5	C00249	ko00061,ko00062,ko00071,ko00073,ko01040,ko01100,ko01212
pme1187	257.08	124	258.085	C10H14N2O6	[M-H]-	5-Methyluridine	Nucleotides and derivatives	Nucleotides and derivatives	1463-10-1	3	62004	63468	57281	9152.9	51129	69622	97315	98747	94702	16678	14659	16184	--	--
MWSslk133	257.18	195.18	258.183	C14H26O4	[M-H]-	1,14-Tetradecanedioic Acid	Lipids	Free fatty acids	821-38-5	1	2865.5	3754.2	2788.9	27177	29463	31570	32580	30799	32208	54747	52833	53519	--	--
Zmyn000110	258.04	78.96	259.046	C6H14NO8P	[M-H]-	D-Glucosamine 1-phosphate	Others	Saccharides and Alcohols	2152-75-2	3	27066	24671	20746	310650	271770	284790	153080	149830	160210	28498	26343	42549	C06156	ko00520,ko01100
mws1090	259.02	97	260.03	C6H13O9P	[M-H]-	Glucose-1-phosphate	Others	Saccharides and Alcohols	59-56-3	1	1880400	1763700	1660400	5458000	5791600	6415300	5131800	5103200	5454900	2660000	2491100	3154300	C00103	ko00010,ko00040,ko00052,ko00500,ko00520,ko00523,ko00561,ko01100,ko01110,ko01240
mws0866	259.02	97	260.03	C6H13O9P	[M-H]-	D-Glucose 6-phosphate	Others	Saccharides and Alcohols	56-73-5	1	1816800	1768100	1973900	6387900	6630400	6535200	5229400	5298300	5576200	3172100	3194300	3113000	C00092	ko00500,ko00524,ko00562,ko00998,ko01100,ko01110
MWS2442	259.02	96.97	260.03	C6H13O9P	[M-H]-	D-Fructose 6-Phosphate	Others	Saccharides and Alcohols	643-13-0	1	1463100	1514500	1487400	5065700	4889500	5576600	4555300	3776400	4267700	2468400	2515900	2488600	C00085	ko00052,ko00500,ko00710,ko01100,ko01110,ko01200
Zmdp002216	261.14	86.1	260.137	C11H20N2O5	[M+H]+	L-γ-Glutamyl-L-leucine	Amino acids and derivatives	Amino acids and derivatives	2566-39-4	1	70653	78654	75999	9	503340	466820	441630	386210	422660	449760	505690	460360	--	--
pmp000628	261.16	243.15	260.152	C15H20N2O2	[M+H]+	9α-Hydroxysophoramine	Alkaloids	Quinorisidine alkaloids	-	3	217680	229560	207390	2113400	2121200	2087300	1170700	1184700	1272100	181610	188470	167000	--	--
MWS4309	262.12	188.07	261.111	C13H15N3O3	[M+H]+	Glycyl-tryptophan	Amino acids and derivatives	Amino acids and derivatives	2390-74-1	2	109690	121550	148300	594240	622330	588120	701870	616590	542130	60084	77434	70660	--	--
Zmpn000095	261.04	78.96	262.045	C6H15O9P	[M-H]-	Sorbitol-6-phosphate	Others	Saccharides and Alcohols	20479-58-7	3	13994	18695	17777	49337	58202	61123	77891	73832	68367	27991	35083	31075	C01096	ko00051,ko01100
Lmhp001732	263.13	70.07	262.132	C14H18N2O3	[M+H]+	L-Prolyl-L-Phenylalanine	Amino acids and derivatives	Amino acids and derivatives	13589-02-1	2	153250	157600	178020	2601000	2624300	3018300	1332100	1399800	1296000	238460	232470	228560	--	--
Lmtn004049	263.13	204.12	264.136	C15H20O4	[M-H]-	Abscisic acid	Organic acids	Organic acids	21293-29-8	3	9	549.4	962.79	9	9	9	29046	27860	27143	9	4949.8	3011.6	C06082	ko00906,ko01100,ko01110,ko04075
Lmhp002001	265.15	72.08	264.147	C14H20N2O3	[M+H]+	L-Valyl-L-Phenylalanine	Amino acids and derivatives	Amino acids and derivatives	3918-92-1	1	8868	5909.9	6401.9	225510	223370	220540	138220	155860	183770	18290	18643	25877	--	--
Lmlp003161	265.15	177.06	264.147	C14H20N2O3	[M+H]+	N-Feruloylputrescine	Alkaloids	Phenolamine	501-13-3	2	9	9	9	6971200	7493200	7165800	12838000	13974000	13060000	436750	378550	460090	C10497	ko00330,ko01100
pmb0952	265.1	122.1	265.112	C12H17N4OS+	[M]+	Thiamine (Vitamin B1)	Others	Vitamin	70-16-6	3	9	7064.8	9	146690	138890	150900	83068	79962	99194	9	9	9	C00378	ko00730,ko01100,ko01240,ko02010,ko04122
Lmmp002013	267.17	179.07	266.163	C14H22N2O3	[M+H]+	Dihydroferuloylputrescine	Alkaloids	Phenolamine	-	3	9	9	9	5186.1	12718	11786	71778	57408	48848	9	9	9	--	--
Zmgn001039	266.09	134.05	267.078	C9H17NO6S	[M-H]-	S-Ribosyl-L-homocysteine	Amino acids and derivatives	Amino acids and derivatives	-	3	9	9	9	122050	126300	115790	9	9	9	9	9	9	C03539	ko00270,ko01100,ko01230
pme0230	268.1	136.06	267.097	C10H13N5O4	[M+H]+	Adenosine	Nucleotides and derivatives	Nucleotides and derivatives	58-61-7	1	8856300	8320700	8423700	434440	424310	417680	141760	146810	138910	4939600	4714500	4613800	C00212	ko00230,ko01100,ko02010
pme1184	268.1	152	267.097	C10H13N5O4	[M+H]+	2'-Deoxyguanosine	Nucleotides and derivatives	Nucleotides and derivatives	961-07-9	1	165880	151360	138660	2461200	2552700	2628500	907950	871520	865870	253920	252590	207690	C00330	ko00230,ko01100,ko02010
pme2890	269.06	136	268.055	C8H16N2O4S2	[M+H]+	L-Homocystine	Amino acids and derivatives	Amino acids and derivatives	626-72-2	3	43005	27868	15175	137000	120630	111710	131710	57803	70037	12474	8666.9	12090	C01817	ko00270
pme1119	269.09	137	268.081	C10H12N4O5	[M+H]+	Inosine	Nucleotides and derivatives	Nucleotides and derivatives	58-63-9	3	643540	458780	215310	90619	65669	82189	110690	57080	45489	24986	25273	24530	C00294	ko00230,ko01100,ko02010
mws1060	267.07	135	268.081	C10H12N4O5	[M-H]-	9-(Arabinosyl)hypoxanthine	Nucleotides and derivatives	Nucleotides and derivatives	7013-16-3	1	2233700	2744900	2711300	964200	1156400	1021200	1364300	1410100	1188700	1003500	971440	946630	--	--
pmp000086	269.1	177.05	268.095	C13H16O6	[M+H]+	1-Feruloyl-sn-glycerol	Phenolic acids	Phenolic acids	-	3	9	9	9	9	9	9	108510	83721	92981	136840	117750	107860	--	--
pmp000087	269.1	177.05	268.095	C13H16O6	[M+H]+	2-Feruloyl-sn-glycerol	Phenolic acids	Phenolic acids	-	3	9	9	9	13676	9	6292.7	85713	70119	64004	121470	130880	124510	--	--
mws0383	267.23	267.23	268.24	C17H32O2	[M-H]-	10-Heptadecenoic Acid	Lipids	Free fatty acids	29743-97-3	1	200470	199960	210230	400840	483170	442000	503120	730480	3566200	118000	169130	136390	--	--
Zmdn007764	269.05	225	270.053	C15H10O5	[M-H]-	isoemodin	Others	Others	-	3	2559.9	2142.7	2021.2	3559.9	3628.7	4342.1	7460	8375.2	8044.2	5654.9	5340.9	4877.6	--	--
Lmyn006227	269.05	151	270.053	C15H10O5	[M-H]-	Galangin (3,5,7-Trihydroxyflavone)	Flavonoids	Flavones	548-83-4	3	9	9	9	21189	21041	19282	9	9	9	3818.6	9	7128.7	C10044	ko00941
MWS20151	271.06	153.02	270.053	C15H10O5	[M+H]+	Apigenin	Flavonoids	Flavones	520-36-5	3	9	9	9	103110	91576	86046	9	9	9	9	9	9	C01477	ko00941,ko00943,ko00944,ko01100,ko01110
Lmfn006411	269.08	165.02	270.089	C16H14O4	[M-H]-	Cryptostrobin (8-C-Methyl-5,7-Dihydroxyflavanone)	Flavonoids	Flavanones	-	3	9	9	9	2090.4	1870.4	2768.5	9	9	9	9	9	9	--	--
pmp001122	271.1	239.07	270.089	C16H14O4	[M+H]+	Denthyrsinin	Others	Others	118169-17-8	3	9	9	9	65521	65336	68186	9	9	9	9	9	9	--	--
Lmxn015337	269.25	251.24	270.256	C17H34O2	[M-H]-	Methyl palmitate	Lipids	Free fatty acids	112-39-0	2	1992.2	1813	2127.6	7969.1	6238.4	6293.3	14164	12625	13075	4152	3736.2	3557.3	C16995	--
MWSHY0017	273.08	153.02	272.068	C15H12O5	[M+H]+	Naringenin (5,7,4'-Trihydroxyflavanone)	Flavonoids	Flavanones	480-41-1	1	8858.4	7430.5	9	975880	858540	733770	9	9	9	50677	43315	28146	C00509	ko00941,ko00943,ko01100,ko01110
pme2960	273.08	153	272.068	C15H12O5	[M+H]+	Naringenin chalcone; 2',4,4',6'-Tetrahydroxychalcone	Flavonoids	Chalcones	73692-50-9	1	5003.1	6722.9	8896.2	817220	780430	772330	9	9	9	33144	30458	37806	C06561	ko00941,ko01100,ko01110
mws0914	271.06	151	272.068	C15H12O5	[M-H]-	Pinobanksin	Flavonoids	Flavanonols	548-82-3	1	4225.6	2891.6	1364.8	1134800	1275300	1245800	9	9	9	26267	38071	25782	C09826	ko00941
MWSmce675	271.08	108.02	272.09	C12H16O7	[M-H]-	Arbutin	Phenolic acids	Phenolic acids	497-76-7	1	35772	42605	39680	251920	314300	279600	113240	116180	96658	9	9	9	C06186	ko00010
Lmmn003323	271.23	225.22	272.235	C16H32O3	[M-H]-	2-Hydroxyhexadecanoic acid	Organic acids	Organic acids	764-67-0	1	2172400	2034600	2128900	9594100	9469400	9070600	2976300	2994100	2915900	1491600	1401700	1471200	--	--
pmp001264	274.27	256.27	273.267	C16H35NO2	[M+H]+	Hexadecylsphingosine	Lipids	Sphingolipids	-	1	663840	619270	633410	1717600	1635800	1655200	3602500	3735100	3701400	1362700	1557500	1570400	--	--
MWSslk154	277.13	115.04	276.121	C12H20O7	[M+H]+	Triethyl citrate	Others	Others	77-93-0	3	12408	7437.2	11614	14713	18829	21496	23658	22965	22899	33727	34605	38329	--	--
pme1712	275	257	276.132	C11H20N2O6	[M-H]-	L-Saccharopine	Amino acids and derivatives	Amino acids and derivatives	997-68-2	3	61456	58173	56260	115780	91419	95110	129450	125930	123640	60688	56914	57395	C00449	ko00300,ko00310,ko01100,ko01110,ko01230
pma0461	277.22	93.1	276.209	C18H28O2	[M+H]+	14,15-Dehydrocrepenynic acid	Lipids	Free fatty acids	4154-44-3	3	229750	205770	237430	671820	606660	728380	1319800	1347600	1281900	586220	575600	568000	--	--
mws1038	277.12	146	278.13	C11H22N2O4S	[M-H]-	Pantetheine	Others	Others	496-65-1	2	39877	35501	33749	9461.8	8137.7	9765.4	9	9	9	28092	24184	25982	C00831	ko00332,ko00770,ko01110
pmp001230	279.16	121	278.152	C16H22O4	[M+H]+	Senkyunolide M	Others	Others	146986-60-9	1	1251700	1244500	1253300	2590600	2440200	2442300	2109800	2075200	2080300	4414200	4592700	4361500	--	--
MWSmce341	279.16	149.03	278.152	C16H22O4	[M+H]+	Butyl isobutyl phthalate	Phenolic acids	Phenolic acids	17851-53-5	1	394810	368300	370220	701650	701890	689650	617420	590790	614970	1295900	1309800	1238000	--	--
Lmxp011770	279.16	149.02	278.152	C16H22O4	[M+H]+	Diisobutyl phthalate	Phenolic acids	Phenolic acids	84-69-5	1	375700	357740	358870	732240	689520	693580	586870	564740	584670	1207200	1252200	1251200	C15205	--
Lmlp012720	279.16	149.02	278.152	C16H22O4	[M+H]+	Dibutyl phthalate	Phenolic acids	Phenolic acids	84-74-2	1	344470	326940	292610	655630	620220	604200	536210	501190	508260	1036800	1098800	1100700	C14214	--
mws5035	279.17	120.08	278.163	C15H22N2O3	[M+H]+	L-Leucyl-L-phenylalanine	Amino acids and derivatives	Amino acids and derivatives	56217-82-4	1	341690	321480	500420	13385000	14522000	15547000	12370000	12394000	11388000	1519600	1285100	1423400	--	--
Lmhp003013	279.17	177.05	278.163	C15H22N2O3	[M+H]+	N-Feruloyl-Cadaverine	Alkaloids	Phenolamine	-	3	9	9	9	251040	265690	280040	22404	9	28288	9	9	21267	--	--
pmb1650	279.2	149.4	278.225	C18H30O2	[M+H]+	Octadeca-11E,13E,15Z-trienoic acid	Lipids	Free fatty acids	25575-00-2	3	2013100	1949400	2020200	3903400	3853500	3827900	3551600	3535200	3425300	7013900	7435500	7423800	--	--
Lmbn005923	277.22	59.01	278.225	C18H30O2	[M-H]-	Crepenynic acid	Lipids	Free fatty acids	2277-31-8	1	15896	16400	10106	12409	13212	13283	31396	33848	29675	63430	61308	63887	C07289	ko00591
pmb0889	279.23	95.1	278.225	C18H30O2	[M+H]+	Punicic acid (9Z,11E,13Z-octadecatrienoic acid)	Lipids	Free fatty acids	544-72-9	3	285790	287450	215330	845540	968530	1045400	2203500	2137200	2230800	150320	188690	132990	C08364	--
MWSmce692	277.22	59.01	278.225	C18H30O2	[M-H]-	γ-Linolenic Acid	Lipids	Free fatty acids	506-26-3	1	20943	17918	18465	12915	13102	14549	30675	31468	27253	64600	73192	65453	C06426	ko00591,ko01040,ko01100
mws0367	277.22	277.22	278.225	C18H30O2	[M-H]-	α-Linolenic Acid	Lipids	Free fatty acids	463-40-1	1	2399900	2073800	2345300	1953600	2220700	2079900	4791600	4731300	5002500	9836900	10009000	10550000	C06427	ko00592,ko01040,ko01100,ko01110
Lmhn003223	279.05	147.04	280.058	C13H12O7	[M-H]-	Cinnamoyltartaric acid	Phenolic acids	Phenolic acids	-	2	4457.6	4211.2	9	9	9	9	9	9	6735.4	115230	125920	126130	--	--
mws0629	281.11	166	280.106	C13H16N2O5	[M+H]+	L-Aspartyl-L-Phenylalanine	Amino acids and derivatives	Amino acids and derivatives	13433-09-5	1	442100	381430	392590	2690800	2896600	2999200	2912000	2863800	2712500	635530	536650	585730	--	--
Lmbp010382	281.12	91.05	280.11	C18H16O3	[M+H]+	6-Methoxy-2-(2-phenylethyl)chromone	Others	Others	84294-89-3	3	9	8026	8878.3	9	22439	31094	27195	9	9	36703	26451	9	--	--
Lmhp002501	281.15	177.05	280.142	C14H20N2O4	[M+H]+	N-Feruloylhydroxyputrescine	Alkaloids	Phenolamine	-	2	48219000	47121000	48842000	27242	30325	9	9	9	41344	9	7840.8	20976	--	--
Zmgp004297	281.15	107.05	280.146	C19H20O2	[M+H]+	1-phenyl-7-(4-hydroxyphenyl)-4-ene-3-heptanone	Others	Others	-	3	50291	39533	27965	35857	55844	60738	68207	49727	52905	76534	52140	52624	--	--
mws1491	279.23	279.23	280.24	C18H32O2	[M-H]-	Linoleic acid	Lipids	Free fatty acids	60-33-3	1	2181000	1663200	2111900	3897400	4372600	4224800	3209100	4373400	3808800	9	9	9	C01595	ko00591,ko01040,ko01100
Lmbn006152	279.23	59.01	280.24	C18H32O2	[M-H]-	(9Z,11E)-Octadecadienoic acid	Lipids	Free fatty acids	2540-56-9	1	4550.3	5967.1	3680.8	11813	2979.4	11041	3608.4	2164.9	4850.1	7796.7	7947.8	4971.3	C04056	ko00591
Hmhp001812	282.12	136.06	281.112	C11H15N5O4	[M+H]+	2'-O-Methyladenosine	Nucleotides and derivatives	Nucleotides and derivatives	2140-79-6	3	6516500	6374500	6253100	5299200	5650100	5034900	3929600	3799000	3707000	788370	868290	754720	--	--
MWS4354	282.12	150.08	281.112	C11H15N5O4	[M+H]+	N6-methyladenosine	Nucleotides and derivatives	Nucleotides and derivatives	1867-73-8	3	1164400	1307100	1243900	941290	1026600	896270	1346400	1382600	1447700	250880	257980	275390	--	--
YC512118	282.28	247.24	281.272	C18H35NO	[M+H]+	Oleamide (9-Octadecenamide)	Lipids	Free fatty acids	301-02-0	1	61647	52580	53208	110510	105560	111880	62459	52405	54431	238610	242210	239070	C19670	--
mws2623	281.25	281.25	282.256	C18H34O2	[M-H]-	11-Octadecanoic acid(Vaccenic acid)	Lipids	Free fatty acids	506-17-2	2	3894100	3421900	4366900	3184900	3251300	3539800	4434000	4594200	4584900	3670300	3633300	3560700	C21944	--
pme1178	284.1	152	283.092	C10H13N5O5	[M+H]+	Guanosine	Nucleotides and derivatives	Nucleotides and derivatives	118-00-3	1	7791200	7042600	6183700	13563000	12450000	12730000	6166800	6047700	6554600	1378400	1361200	1577900	C00387	ko00230,ko01100,ko02010
MWSmce333	284.1	152.06	283.092	C10H13N5O5	[M+H]+	Crotonoside; 2-Hydroxyadenosine	Nucleotides and derivatives	Nucleotides and derivatives	1818-71-9	1	6475300	8065400	4324500	9955600	7012700	8055700	4221300	3108400	2571400	641520	631550	629030	C08432	--
Hmqp002567	284.13	147.04	283.12	C17H17NO3	[M+H]+	4-Hydroxycinnamic acid p-hydroxyphenethylamine	Phenolic acids	Phenolic acids	-	1	1050.1	9	9	854360	797320	824450	9111	17544	15019	9	9	9	--	--
Zmwp005562	284.13	147.04	283.121	C17H17NO3	[M+H]+	cis-N-p-Coumaroyltyramine	Alkaloids	Phenolamine	-	1	9	9	9	753040	843260	812910	13837	11697	11237	9	9	9	--	--
MWSmce089	284.12	147.04	283.121	C17H17NO3	[M+H]+	p-Coumaroyltyramine	Alkaloids	Phenolamine	36417-86-4	1	9	9	1074.1	685560	745940	830920	19935	11096	10909	9	9	9	--	--
Zmzp005934	284.3	102.09	283.288	C18H37NO	[M+H]+	Stearamide	Alkaloids	Alkaloids	124-26-5	1	8915.2	9739.9	9205.6	4281.4	3912.7	3980.9	10461	9166.5	10019	11728	11329	11555	C13846	--
pme3233	285.08	270	284.068	C16H12O5	[M+H]+	Calycosin	Flavonoids	Isoflavones	20575-57-9	3	9	9	9	19577	8457.5	14960	9	9	9	9	9	9	C01562	ko00943,ko01110
mws0908	283.06	268	284.068	C16H12O5	[M-H]-	Glycitein	Flavonoids	Isoflavones	40957-83-3	3	9	9	9	46062	55433	56164	9	9	9	9	9	9	C14536	ko00943,ko01110
Hmlp005105	285.08	270.05	284.068	C16H12O5	[M+H]+	3,7-dihydroxy-4'-methoxyflavone	Flavonoids	Flavones	-	3	9	737.65	9	86734	85623	91022	1316.9	9	9	7949.6	6603.6	2241	--	--
mws0668	283.07	151	284.076	C10H12N4O6	[M-H]-	Xanthosine	Nucleotides and derivatives	Nucleotides and derivatives	146-80-5	1	282780	263810	239770	362700	346500	350840	935440	962680	938240	747830	396390	439240	C01762	ko00230,ko00232,ko01100,ko01110,ko02010
pmn001491	283.16	59	284.162	C15H24O5	[M-H]-	Dendrobiumane D	Others	Others	-	3	9	9	9	21520	22042	35951	39888	42490	31902	23660	26614	28384	--	--
Zmyn005026	283.26	283.26	284.272	C18H36O2	[M-H]-	16-Methylheptadecanoic acid	Lipids	Free fatty acids	2724-58-5	2	9	18004000	19081000	15487000	27340000	27072000	28764000	49261000	47840000	40170000	37060000	35299000	C20356	--
pma1751	286.09	124	285.085	C12H15NO7	[M+H]+	N-(beta-D-Glucosyl)nicotinate	Others	Vitamin	-	3	63967	9	9	51228	59545	53957	163700	127140	125680	568320	553610	496250	--	--
MWSslk132	285.21	223.21	286.214	C16H30O4	[M-H]-	Hexadecanedioic acid	Lipids	Free fatty acids	505-54-4	1	11825	10543	10927	136180	134500	134070	243540	240670	247440	103630	101400	101730	C19615	ko00073,ko01100
mws4017	285.22	285.22	286.23	C20H30O	[M-H]-	Ferruginol	Terpenoids	Ditepenoids	514-62-5	3	18212	15843	17138	79075	68480	77190	12157	12255	12040	12011	16365	14331	C09092	ko00904,ko01110
Zmyn005252	285.24	239.24	286.251	C17H34O3	[M-H]-	3-Hydroxy-palmitic acid methyl ester	Lipids	Free fatty acids	51883-36-4	1	76369	66778	80708	281550	297800	319580	51274	55710	57473	41242	40016	36946	C11849	--
pmb3081	289	97	290.004	C6H11PO11	[M-H]-	Glucarate O-Phosphoric acid	Others	Saccharides and Alcohols	-	3	724510	767230	692400	41839	32644	38777	9	9	124690	35716	27124	32111	--	--
MWSHY0167	291.09	139.04	290.079	C15H14O6	[M+H]+	Catechin	Flavonoids	Flavones	154-23-4	3	9	9	9	28657	40627	36653	9	9	9	9	9	5763.7	C06562	ko00941,ko01110
pmb2657	289.1	97.1	290.123	C10H18N4O6	[M-H]-	Argininosuccinic acid	Organic acids	Organic acids	2387-71-5	3	67503	54408	57953	225180	218830	247740	68042	65726	66030	31648	34989	35260	C03406	ko00220,ko00250,ko01100,ko01110,ko01230
Zmyn004548	291.2	235.17	292.204	C18H28O3	[M-H]-	12-Oxo-phytodienoic acid	Lipids	Free fatty acids	85551-10-6	3	9	9	1712.7	9348.7	10262	10141	38648	30153	41141	14689	13930	15253	C01226	ko00592,ko01100,ko01110
MWSmce689	293.25	95.09	292.24	C19H32O2	[M+H]+	Methyl linolenate	Lipids	Free fatty acids	301-00-8	2	101680	93838	94365	230020	242940	283470	603960	602760	626010	43631	44009	38229	--	--
Zmdn001564	293.11	164.07	294.122	C14H18N2O5	[M-H]-	γ-Glutamylphenylalanine	Amino acids and derivatives	Amino acids and derivatives	7432-24-8	3	36316	30190	27314	132000	129520	128190	94292	101890	101600	76760	68104	79375	--	--
Lmbn005443	293.21	235.17	294.219	C18H30O3	[M-H]-	13-KODE; (9Z,11E)-13-Oxooctadeca-9,11-dienoic acid	Lipids	Free fatty acids	54739-30-9	1	9	9	9	53888	56749	53275	25202	21400	14571	31432	27588	24241	C14765	ko00591
Zmpn003368	293.21	195.14	294.219	C18H30O3	[M-H]-	13S-Hydroxy-9Z,11E,15Z-octadecatrienoic acid	Lipids	Free fatty acids	87984-82-5	3	47426	37329	36561	62438	62814	63529	172060	163460	164570	94040	95880	87249	C16316	ko00592
Zmyn004676	293.21	113.1	294.219	C18H30O3	[M-H]-	17-Hydroxylinolenic acid	Lipids	Free fatty acids	-	1	1204800	1109500	1130700	7201400	7490600	7551600	4905900	5045000	5021000	975380	959740	891760	C16346	ko00592
Zmyn004732	293.21	185.12	294.219	C18H30O3	[M-H]-	2R-hydroxy-9Z,12Z,15Z-octadecatrienoic acid	Lipids	Free fatty acids	-	1	3370100	3144700	3209500	3277300	3369600	3480900	8230300	11339000	8224300	3319000	3409800	3991100	C16342	ko00592
Hmqn004825	293.21	275.2	294.219	C18H30O3	[M-H]-	Rabdosia acid A	Lipids	Free fatty acids	-	1	143680	128420	126260	114140	146080	145820	319610	370880	339910	148880	139420	137880	--	--
pmb2786	293.21	235.17	294.219	C18H30O3	[M-H]-	9-Hydroxy-10,12,15-octadecatrienoic acid	Lipids	Free fatty acids	89886-42-0	1	9	9	9	46918	52762	52957	19548	16796	21928	27758	25422	26682	C16326	ko00592
pmb2792	293.21	193.1	294.219	C18H30O3	[M-H]-	13-Hydroxy-6,9,11-octadecatrienoic acid	Lipids	Free fatty acids	74784-20-6	3	44946	42500	45226	210910	214220	229750	419260	438360	458630	204820	201250	184780	--	--
pmb2787	293.21	275.1	294.219	C18H30O3	[M-H]-	9-Oxo-10E,12Z-octadecadienoic acid	Lipids	Free fatty acids	54232-59-6	3	32686	28558	27140	299270	290440	292500	401800	416180	406610	108880	112360	104600	C14766	ko00591
Lmmn006306	293.21	293.21	294.219	C18H30O3	[M-H]-	Machilusolide D	Others	Others	-	3	902030	1109100	917190	3852800	4306400	4277500	9343600	8772400	9693300	1982000	1827400	1717700	--	--
Lmcn009539	293.25	293.25	294.256	C19H34O2	[M-H]-	E,E,Z-1,3,12-Nonadecatriene-5,14-diol	Lipids	Free fatty acids	-	2	29290	26152	32752	56919	69438	59847	55121	53725	49960	24221	17255	17728	--	--
Lmqp000329	296.07	104.11	295.056	C8H14N3O7P	[M+H]+	5-Aminoimidazole ribonucleotide	Nucleotides and derivatives	Nucleotides and derivatives	25635-88-5	1	24882	51179	43026	16328	19246	4533.3	202830	179320	237990	17303	18539	17162	--	--
Hmqp005411	297.24	81.07	296.234	C18H32O3	[M+H]+	9-Oxo-12Z-Octadecenoic acid	Lipids	Free fatty acids	112543-32-5	1	121170	117070	113650	862010	785880	858000	1840500	1831200	1782900	375680	394330	397010	--	--
Hmqp005455	297.24	81.07	296.234	C18H32O3	[M+H]+	15(R)-Hydroxylinoleic Acid	Lipids	Free fatty acids	177931-23-6	1	109950	107130	110400	846040	793260	792290	1807600	1770800	1744300	348100	355130	356430	--	--
Rfmb091	295.23	195.14	296.235	C18H32O3	[M-H]-	9S-Hydroxy-10E,12Z-octadecadienoic acid	Lipids	Free fatty acids	15514-85-9	1	1405100	1268900	1292100	4775300	5067200	5100600	3272800	3172500	3325500	839910	842520	809010	C14767	ko00591
Lmbn005369	295.23	195.14	296.235	C18H32O3	[M-H]-	13(S)-HODE;13(S)-Hydroxyoctadeca-9Z,11E-dienoic acid	Lipids	Free fatty acids	10219-69-9	1	1345500	1218100	1276100	4849900	4879200	5105000	3115200	3146600	3084100	760400	782310	727590	C14762	ko00591
Lmbn005662	295.23	171.1	296.235	C18H32O3	[M-H]-	9(10)-EpOME;(9R,10S)-(12Z)-9,10-Epoxyoctadecenoic acid	Lipids	Free fatty acids	16833-56-0	1	20020	17801	16701	9	9	9	395080	400270	405120	33381	33680	34304	C14825	ko00591,ko01100
pmb2799	295.23	195.2	296.235	C18H32O3	[M-H]-	12,13-Epoxy-9-Octadecenoic Acid	Lipids	Free fatty acids	6799-85-5	1	25412	18043	28675	127590	137790	140380	744560	698320	744260	51433	47077	42701	C14826	ko00591,ko01100
pme1474	298.1	136	297.09	C11H15N5O3S	[M+H]+	5'-Deoxy-5'-(methylthio)adenosine	Nucleotides and derivatives	Nucleotides and derivatives	2457-80-9	1	156470	217160	135770	177450	155850	194220	156220	184840	162970	53222	47189	52753	C00170	ko00270,ko00908,ko01100
pmb0197	298.1	166.3	297.107	C11H15N5O5	[M+H]+	N7-Methylguanosine	Nucleotides and derivatives	Nucleotides and derivatives	20244-86-4	3	979810	871790	993760	3251700	2765000	2934700	1605100	1673400	1660400	117060	116290	120920	C20674	--
Zmyn004714	297.24	183.14	298.251	C18H34O3	[M-H]-	Ricinoleic acid	Lipids	Free fatty acids	141-22-0	1	44518	45342	43611	141060	30791	142410	37580	52803	53944	22701	21190	24177	C08365	--
pmf0297	297.32	183.1	298.324	C20H42O	[M-H]-	1-Eicosanol	Lipids	Free fatty acids	629-96-9	3	38758	37768	37302	105290	98597	89956	49678	46075	52231	21084	25991	24623	--	--
mws0724	298.08	208	299.087	C10H13N5O6	[M-H]-	8-Hydroxyguanosine	Nucleotides and derivatives	Nucleotides and derivatives	3868-31-3	3	10680	12669	10810	237240	222690	235780	7201.3	6077.9	8061.3	11047	11570	14698	--	--
Zmhp003514	301.07	286.05	300.063	C16H12O6	[M+H]+	6,7,8-Tetrahydroxy-5-methoxyflavone	Flavonoids	Flavones	-	3	9	9	7129.1	17810	16211	15647	9	9	9	28135	30008	29348	--	--
Xmyn008071	299.06	284.03	300.063	C16H12O6	[M-H]-	Gnetifolin B	Flavonoids	Flavones	140671-06-3	3	9	9	4683.6	32827	36388	31858	9	9	2112.4	38671	39385	45118	--	--
MWSHY0009	301.07	286.05	300.063	C16H12O6	[M+H]+	Diosmetin (5,7,3'-Trihydroxy-4'-methoxyflavone)	Flavonoids	Flavones	520-34-3	3	9	9	7423.6	21179	22237	13557	9	9	9	36278	33853	34506	C10038	--
pmp000548	301.07	286.04	300.063	C16H12O6	[M+H]+	Pratensein	Flavonoids	Isoflavones	2284-31-3	3	9	9	7300.2	18848	19615	14330	589.82	9	9	31980	30186	32579	C10520	ko00943
MWSHY0069	301.07	286.05	300.063	C16H12O6	[M+H]+	Hispidulin (5,7,4'-Trihydroxy-6-methoxyflavone)	Flavonoids	Flavones	1447-88-7	3	692.61	9	11280	15783	14724	9549.9	9	9	9	31807	24813	28829	C10058	--
MWS20189	301.07	286.05	300.063	C16H12O6	[M+H]+	Tectorigenin	Flavonoids	Isoflavones	548-77-6	3	9	9	5890.2	16964	17076	14946	9	9	9	32598	28250	23227	C10534	--
Zmhn003257	299.06	284.04	300.063	C16H12O6	[M-H]-	5,7,2'-Trhiyroxy-8-methoxyflavone	Flavonoids	Flavones	-	3	9	9	2707.1	28194	31733	30651	9	2057.9	9	48115	47519	44371	--	--
Zmhn001358	299.08	137.02	300.084	C13H16O8	[M-H]-	4-O-Glucosyl-4-hydroxybenzoic acid	Phenolic acids	Phenolic acids	-	1	571120	523810	517240	107960	96693	111350	469450	488200	506200	778700	701050	744570	--	--
Zmhn001926	299.08	137.02	300.084	C13H16O8	[M-H]-	1-O-Salicyloyl-β-D-glucose	Phenolic acids	Phenolic acids	60517-74-0	1	641820	600580	517230	95499	100100	109200	520130	520280	521630	691200	716010	717000	--	--
Hmtn001302	299.08	137.02	300.085	C13H16O8	[M-H]-	Glucosyloxybenzoic acid	Phenolic acids	Phenolic acids	-	1	506730	541180	514900	95522	102540	115290	506980	496500	544690	737580	785480	688570	--	--
pmc1990	299.1	223.1	300.1	C17H16O5	[M-H]-	4'-Hydroxy-5,7-dimethoxyflavanone	Flavonoids	Flavanones	-	3	908470	939400	786790	2899700	3030800	2927600	852350	1060800	1194100	2488800	2503200	1902300	--	--
Zmyn005384	299.26	253.26	300.266	C18H36O3	[M-H]-	2R-Hydroxyoctadecanoic Acid	Lipids	Free fatty acids	26633-48-7	1	311730	272150	295610	2655700	2274800	2183600	1779000	1523300	1600000	279680	271080	199640	C03042	--
MWS5235	299.26	253.25	300.266	C18H36O3	[M-H]-	12-Hydroxyoctadecanoic acid	Lipids	Free fatty acids	106-14-9	2	25296	27462	26107	29985	29464	30193	55067	51241	56331	79289	76959	75592	--	--
Lmqn008288	299.26	299.26	300.267	C18H36O3	[M-H]-	3-Hydroxyoctadecanoic Acid	Lipids	Free fatty acids	45261-96-9	1	164100	142200	138660	163530	160050	150990	352880	312590	307620	468910	479630	455770	--	--
pmp001176	302.14	103.1	301.131	C17H19NO4	[M+H]+	Dihydrocaffeoyltyramine	Alkaloids	Phenolamine	-	2	2041.1	2017.5	4170.2	66937	71395	89858	9	3027.8	2093.8	45868	33904	24756	--	--
Zmpp002571	303.05	257.05	302.043	C15H10O7	[M+H]+	Robinetin	Flavonoids	Flavonols	490-31-3	3	59838	53356	69164	40035	37208	34372	3993	6527.8	9	21766	20256	15115	C10177	--
pme3514	301.04	151	302.043	C15H10O7	[M-H]-	Morin	Flavonoids	Flavonols	480-16-0	3	73530	63295	63193	9	9	9	9	9	9	9	9	9	C10105	--
mws0463	301.07	164	302.079	C16H14O6	[M-H]-	Hesperetin	Flavonoids	Flavanones	520-33-2	3	9	1292.6	1111.1	27817	28148	26665	9	9	9	9	9	9	C01709	ko00941
Zmhn000892	301.09	139.05	302.1	C13H18O8	[M-H]-	4-O-Glucosyl-3,4-dihydroxybenzyl alcohol	Phenolic acids	Phenolic acids	-	3	29016	26996	16898	47624	44518	44704	9	9	9	9	9	9	--	--
Hmqn000843	301.09	123.01	302.1	C13H18O8	[M-H]-	Tachioside	Phenolic acids	Phenolic acids	109194-60-7	2	246340	230900	207680	199830	183130	204600	149610	156040	159230	62332	55406	62595	--	--
MWSslk208	301.22	301.22	302.225	C20H30O2	[M-H]-	Kaurenoic Acid	Terpenoids	Ditepenoids	6730-83-2	3	58625	59243	64576	115440	128380	118750	160920	166340	164650	140400	159130	127400	C11874	ko00904,ko01100,ko01110
Lmbn014696	301.22	301.22	302.225	C20H30O2	[M-H]-	Pimaric acid	Terpenoids	Ditepenoids	127-27-5	3	49996	51166	52521	112560	108450	109100	157400	155640	167350	109430	120840	112850	C09159	--
Cmmn013378	301.22	301.22	302.225	C20H30O2	[M-H]-	Levopimaric acid	Terpenoids	Ditepenoids	79-54-9	2	56572	51529	53051	110520	110200	110800	146180	163220	156660	116640	108520	115120	--	--
Cmmn013275	301.22	301.22	302.225	C20H30O2	[M-H]-	Isopimaric acid	Terpenoids	Ditepenoids	5835-26-7	2	56432	53052	49110	109150	118140	114350	139870	150760	163470	120760	124130	116120	--	--
Cmmn012997	301.22	301.22	302.225	C20H30O2	[M-H]-	Abietic acid	Terpenoids	Ditepenoids	514-10-3	2	12100	12423	18949	22091	22650	21459	49911	51241	51671	63554	77322	95110	C06087	ko00904,ko01100,ko01110
MWSmce549	303.25	57.07	302.246	C17H34O4	[M+H]+	1-Monomyristin	Lipids	Free fatty acids	589-68-4	3	228060	217030	192040	144650	118920	130660	202270	197190	192610	210930	203870	232700	--	--
mws1375	304.15	185.09	303.143	C12H21N3O6	[M+H]+	Nicotianamine	Alkaloids	Alkaloids	34441-14-0	2	181680	100520	94515	12737	10329	10332	138830	150300	127270	36275	9	33662	C05324	--
Lmmp003109	305.1	139.04	304.095	C16H16O6	[M+H]+	3'-O-Methyl-epicatechin	Flavonoids	Flavanols	76549-34-3	2	2053.2	6216.2	4122.2	9	6169.1	5172.8	59674	82886	91829	5224.2	2094.8	6177.2	--	--
mws0369	303.23	258.9	304.24	C20H32O2	[M-H]-	Arachidonic Acid	Lipids	Free fatty acids	506-32-1	1	7811.4	7259.9	8056.6	84912	92736	78202	139740	154320	148220	11802	10529	10462	C00219	ko00590,ko00591,ko01040,ko01100
pmb2601	307.1	161.1	308.09	C15H16O7	[M-H]-	7-Hydroxycoumarin-O-rhamnoside	Lignans and Coumarins	Coumarins	-	3	9	9	9	107070	130880	131770	9	9	9	9	9	5887.9	--	--
pmb2855	307	145	308.122	C11H20N2O8	[M-H]-	L-Glutamine-O-glycoside	Amino acids and derivatives	Amino acids and derivatives	-	3	23599	27909	24507	38287	29725	19062	19297	26370	37512	17840	29515	16800	--	--
pmn001610	307.26	307.3	308.272	C20H36O2	[M-H]-	Eicosadienoic acid	Lipids	Free fatty acids	5598-38-9	3	1936000	1333800	1850000	891410	866340	852160	928090	862490	712530	1124500	850190	913130	C16525	ko01040
pmb2857	308.1	146.1	309.106	C11H19NO9	[M-H]-	L-Glutamic acid-O-glycoside	Amino acids and derivatives	Amino acids and derivatives	-	3	9	9	8103.9	19901	25921	19963	9468	7410.6	7542.5	17395	18127	12564	--	--
Lmhn003074	309.06	193.05	310.069	C14H14O8	[M-H]-	Feruloylmalic acid	Phenolic acids	Phenolic acids	-	2	9	9	9	73818	73274	68854	9	4818.7	9	9	9	4797.1	--	--
pmb2791	309.21	209.1	310.1	C18H30O4	[M-H]-	9-Hydroperoxy-10E,12,15Z-octadecatrienoic acid	Lipids	Free fatty acids	111004-08-1	3	10768	9267.2	11143	236900	235900	235900	9	9	692710	9	109050	108270	C16321	ko00592,ko01110
Zmdp001857	311.12	165.05	310.116	C14H18N2O6	[M+H]+	γ-Glutamyltyrosine	Amino acids and derivatives	Amino acids and derivatives	7432-23-7	3	38042	42515	41588	109160	112900	105920	9	9	48248	9	9	9	--	--
Zmzn003953	309.2	227.2	310.214	C18H30O4	[M-H]-	13(s)-hydroperoxy-(9z,11e,15z)-octadecatrienoic acid	Lipids	Free fatty acids	67597-26-6	1	95586	88108	94610	224070	224770	222920	244270	232340	214470	244370	280620	267880	C04785	ko00592,ko01100,ko01110
Zmyn004449	309.21	171.1	310.214	C18H30O4	[M-H]-	9-Hydroxy-12-oxo-10(E),15(Z)-octadecadienoic acid	Lipids	Free fatty acids	-	1	174470	163310	155870	486680	506260	492210	1034400	1058800	1054600	113710	113520	102730	C21923	ko00592,ko01110
pmn001606	309.28	309.28	310.287	C20H38O2	[M-H]-	Eicosenoic acid	Lipids	Free fatty acids	26764-41-0	3	580920	477420	9	9	915260	924210	9	1336500	1127400	468930	181520	248380	C16526	ko01040
Lmap001823	312.11	132.04	311.101	C14H17NO7	[M+H]+	Dhurrin	Alkaloids	Phenolamine	499-20-7	3	26568	25951	20917	28433	30540	33384	9	9	9	27749	22906	20802	C05143	ko00460,ko01100,ko01110
pme3967	312.13	180	311.123	C12H17N5O5	[M+H]+	2-(Dimethylamino)guanosine	Nucleotides and derivatives	Nucleotides and derivatives	2140-67-2	1	1474700	1464900	1335600	1747900	2032700	1700100	2758300	2961200	3186800	356640	384880	294330	--	--
Lmcp002302	312.13	180.09	311.123	C12H17N5O5	[M+H]+	N6-(2-Hydroxyethyl)adenosine	Nucleotides and derivatives	Nucleotides and derivatives	4338-48-1	1	2094200	1928000	1775400	2380400	2431600	2291800	3590500	3732400	3751800	507710	513300	561330	--	--
Lmsn002887	311.08	163.04	312.085	C14H16O8	[M-H]-	1-O-Caffeoyl xylose	Phenolic acids	Phenolic acids	-	3	9	9	9	48252	47629	56464	9	9	9	9	9	9	--	--
Cmyp002078	313.13	119.05	312.121	C15H20O7	[M+H]+	Icariside D3	Others	Others	135743-08-7	3	9	9	9	265220	254000	251290	111420	98069	127440	9	12208	7732.3	--	--
pmp000804	313.14	277.2	312.136	C19H20O4	[M+H]+	Isobavachalcone D	Flavonoids	Chalcones	-	3	9	9	9	296620	284620	301870	1116500	1069000	1051000	79724	79385	70412	--	--
mws0636	313.15	166	312.147	C18H20N2O3	[M+H]+	L-Phenylalanyl-L-phenylalanine	Amino acids and derivatives	Amino acids and derivatives	2577-40-4	1	2001	8477.6	9648.9	513590	476230	597870	515470	503500	521970	33377	30517	18934	--	--
pmn001689	311.22	223.17	312.23	C18H32O4	[M-H]-	9-Hydroxy-12-oxo-15(Z)-octadecenoic acid	Lipids	Free fatty acids	-	2	9	9	9	203100	175120	197280	92442	99113	94924	76390	57252	73106	C21924	ko00592,ko01110
Rfmb087	311.22	293.21	312.23	C18H32O4	[M-H]-	9-Hydroxy-13-oxo-10-octadecenoic Acid	Lipids	Free fatty acids	-	3	9	9	9	133270	131950	139850	531170	577080	556830	89571	89944	86780	--	--
pmb2804	311.1	171.3	312.23	C18H32O4	[M-H]-	13S-Hydroperoxy-9Z,11E-octadecadienoic acid	Lipids	Free fatty acids	33964-75-9	3	17582000	16687000	17506000	2278800	1784100	1765900	8953800	9146900	6989900	994830	986750	942920	C04717	ko00591,ko01100
MWS80006	311.22	293.21	312.23	C18H32O4	[M-H]-	9-Hydroperoxy-9Z,11E-Octadecadienoic Acid	Lipids	Free fatty acids	-	2	18239	15308	17060	6984300	3501600	7123400	413000	384270	419400	521710	514480	491870	--	--
Lmbn004685	311.22	223.17	312.23	C18H32O4	[M-H]-	5S,8R-DiHODE; (5S,8R,9Z,12Z)-5,8-Dihydroxyoctadeca-9,12-dienoate	Lipids	Free fatty acids	-	3	9	1576.3	9	2797500	2877800	2868700	1054800	1042600	1065900	410540	389780	375400	C20186	ko00591
Lmbn005287	311.22	249.22	312.23	C18H32O4	[M-H]-	7S,8S-DiHODE; (9Z,12Z)-(7S,8S)-Dihydroxyoctadeca-9,12-dienoic acid	Lipids	Free fatty acids	143288-65-7	2	14239	12626	11448	2460400	2504600	1523500	348420	352310	364800	248200	243300	232620	C07354	ko00591
Lmyp001375	314.09	152.03	313.08	C13H15NO8	[M+H]+	BOA-6-O-glucoside	Alkaloids	Alkaloids	-	3	84731	82322	86377	702510	721020	724710	458540	429180	445070	9	78714	9	--	--
Lmtn001630	312.11	150.05	313.116	C14H19NO7	[M-H]-	2-Glucosyloxy-2-phenylacetic acid amide	Alkaloids	Alkaloids	-	3	9	9	1649.8	9	9	9	79170	82802	78474	24868	26596	21192	--	--
mws1433	314.14	177.05	313.131	C18H19NO4	[M+H]+	N-Feruloyltyramine	Alkaloids	Phenolamine	66648-43-9	2	9	9	9	212390	217740	196370	43119	51032	56785	7474	9400.9	8492	C02717	--
MWStz221	314.14	177.06	313.131	C18H19NO4	[M+H]+	N-Cis-Feruloyltyramine	Alkaloids	Phenolamine	80510-09-4	2	9	9	9	245510	236560	246820	58508	44961	36041	8937.2	16962	10609	--	--
Lmmn002179	313.09	107.05	314.1	C14H18O8	[M-H]-	Methyl salicylate-2-O-glucoside	Phenolic acids	Phenolic acids	10019-60-0	2	28827	17434	22273	170650	173310	182240	177420	228280	204340	51764	58567	57946	--	--
Lmyn002403	313.09	101.02	314.1	C14H18O8	[M-H]-	Mandelic acid-β-glucoside	Phenolic acids	Phenolic acids	-	2	9	7805.1	9	50720	45333	51795	58944	60295	71441	115910	111800	113550	--	--
Lmbn007891	313.24	183.14	314.246	C18H34O4	[M-H]-	Hydroxy ricinoleic acid	Lipids	Free fatty acids	-	1	4949	9	9	6544500	6592400	6676300	1743900	1686300	1865600	403000	390130	369870	--	--
Lmbn005487	313.24	251.24	314.246	C18H34O4	[M-H]-	12,13-DHOME; (9Z)-12,13-Dihydroxyoctadec-9-enoic acid	Lipids	Free fatty acids	263399-35-5	3	13834	16523	12219	85835	94958	98042	55996	58653	57437	137700	141330	125460	C14829	ko00591
mws0066	315.05	151	316.058	C16H12O7	[M-H]-	Isorhamnetin	Flavonoids	Flavonols	480-19-3	3	7107.9	8631.6	5681.4	9	4985.6	4329	1382.1	2596.7	2183.8	9	9	9	C10084	--
Zmzp004111	317.06	302.04	316.058	C16H12O7	[M+H]+	Selagin	Flavonoids	Flavones	-	2	493580	532900	488690	9	9	1029.9	9	2093.3	9	9	9	1047.7	--	--
pmn001367	315.07	153.02	316.079	C13H16O9	[M-H]-	Protocatechuic acid-4-O-glucoside	Phenolic acids	Phenolic acids	-	1	979620	928600	871850	870090	859020	931510	2942900	3029600	3013900	1751200	1806300	1893600	--	--
Lmfp001509	317.09	153.02	316.079	C13H16O9	[M+H]+	1-O-Galloyl-rhamnose	Tannins	Tannin	-	1	9	9	9	42051	26325	17600	284250	269850	256110	157270	27631	148070	--	--
pmb2871	315.07	153	316.079	C13H16O9	[M-H]-	1-O-Gentisoyl-β-D-glucoside	Phenolic acids	Phenolic acids	23445-11-6	1	912570	805590	765020	615080	630210	662440	2083300	1983300	2220400	1194600	1205900	1173200	--	--
Hmtn001120	315.11	153.06	316.116	C14H20O8	[M-H]-	5-(2-Hydroxyethyl)-2-O-glucosylphenol	Phenolic acids	Phenolic acids	-	1	26912	23308	17049	15412	13507	9	9	9	9	1383300	1363600	1261500	--	--
Zmtn001661	315.11	153.02	316.116	C14H20O8	[M-H]-	Vanilloloside	Phenolic acids	Phenolic acids	74950-96-2	3	1020300	898960	829830	813850	832640	871370	2798400	2875800	2956700	1794000	1672000	1746600	--	--
pmn001553	315.11	153.1	316.116	C14H20O8	[M-H]-	Cimidahurinine	Phenolic acids	Phenolic acids	142542-89-0	1	24346	20891	21270	9	9	9	9	9	9	1902300	1728900	1702500	--	--
pmb2221	318.3	60.1	317.293	C18H39NO3	[M+H]+	4-Hydroxysphinganine	Lipids	Sphingolipids	554-62-1	2	41067	38958	32031	19626	18507	20706	42221	9	42710	9	9	6509.5	C12144	ko00600,ko01100
pmp000970	319.23	301.2	318.219	C20H30O3	[M+H]+	Hispanolone	Terpenoids	Ditepenoids	18676-07-8	3	65508	66497	55270	143200	127420	135000	177400	167450	155840	46748	53732	45383	--	--
mws0945	317.21	113.1	318.219	C20H30O3	[M-H]-	15-Oxo-5Z,8Z,11Z,13E-eicosatetraenoic acid	Lipids	Free fatty acids	81416-72-0	3	9	9	9	7725.6	8514.9	8942.4	4540.4	4002.4	4561.9	2487.6	2490.6	1719.4	C04577	ko00590
Hmqp005412	319.22	319.22	318.22	C20H30O3	[M+H]+	12-Hydroxyabietic Acid	Terpenoids	Ditepenoids	3484-61-5	2	9	8231.1	9	12086	15469	16383	17681	15847	18539	9	9	9	--	--
mws0879	319.23	257.23	320.235	C20H32O3	[M-H]-	12S-Hydroxy-5Z,8Z,10E,14Z-eicosatetraenoic acid	Lipids	Free fatty acids	54397-83-0	2	9	9	9	5043.2	3586.6	4376.2	11351	12027	10520	9	9	9	C14777	ko00590
mws0954	319.23	115.04	320.235	C20H32O3	[M-H]-	5-Hydroxy-6,8,11,14-eicosatetraenoic acid	Lipids	Free fatty acids	70608-72-9	3	2242.3	2726.8	9	22268	27311	24577	55789	51388	58109	3000.9	2588.2	1836.7	C04805	ko00590
Lmsp013116	321.24	123.08	320.235	C20H32O3	[M+H]+	Ent-16α,17-Dihydroxykauran-2-one	Terpenoids	Ditepenoids	-	1	7903.6	4585.8	4089	120100	121250	124660	666260	707070	695730	7569.5	6316.9	6236.9	--	--
pme3174	324.06	112	323.052	C9H14N3O8P	[M+H]+	Cytidine 5'-monophosphate(Cytidylic acid)	Nucleotides and derivatives	Nucleotides and derivatives	63-37-6	3	834690	714180	396700	490440	424280	504460	1270800	700520	577240	23139	33459	35282	C00055	ko00240,ko01100
pme2074	322.4	129.7	323.21	C18H29NO4	[M-H]-	Jasmonoyl-L-Isoleucine	Amino acids and derivatives	Amino acids and derivatives	120330-93-0	3	1172.2	9	972.88	203140	177650	169390	25449	26828	27025	26822	32208	31042	C18699	ko04075
pme3188	323.03	211	324.036	C9H13N2O9P	[M-H]-	Uridine 5'-monophosphate	Nucleotides and derivatives	Nucleotides and derivatives	58-97-9	2	3497200	2608300	3830900	6182500	6423500	6798000	16230000	18273000	18632000	730600	665310	780800	C00105	ko00240,ko01100,ko01240
mws4074	325.14	149.03	324.136	C20H20O4	[M+H]+	Glabranine	Flavonoids	Flavanones	41983-91-9	3	9	9	2547.6	11584	9	17458	47713	38984	46654	9	9	9	--	--
YC512115	325.15	163.13	324.147	C19H20N2O3	[M+H]+	Nicotine-N-glucoside	Alkaloids	Pyridine alkaloids	911474-72-1	3	10811	29698	12837	9	9	9	3167400	2857100	3031400	52717	38765	48946	--	--
YC512112	325.18	163.12	324.169	C16H24O5N2	[M+H]+	Anabasine-glucoside	Alkaloids	Pyridine alkaloids	-	1	30052	12837	5406.7	9	9	2128.3	2807300	2848900	2921600	29685	18931	38618	--	--
Hmqp006023	326.27	309.27	324.266	C20H36O3	[M+H]+	Ethyl 9-Hydroxy-10,12-octadecadienoic acid	Lipids	Free fatty acids	-	3	6050.9	5502.3	5166.8	4697.7	3803.2	2793.8	11351	11011	10649	21898	25338	20007	--	--
mws0983	326.31	62.06	325.298	C20H39NO2	[M+H]+	N-Oleoylethanolamine	Alkaloids	Alkaloids	111-58-0	2	68335	57986	62255	46382	46701	47652	141610	130040	122660	251110	255910	255570	C20792	--
pmn001419	325.09	163.04	326.1	C15H18O8	[M-H]-	1-O-p-Coumaroyl-β-D-glucose	Phenolic acids	Phenolic acids	7139-64-2	2	972750	967880	921730	60377	60623	56747	15552	9	9654.8	112550	139510	115770	C16827	--
Hmhn003067	325.09	119.05	326.1	C15H18O8	[M-H]-	Phenylpropionic acid-O-β-D-glucopyranoside	Phenolic acids	Phenolic acids	-	2	286130	280880	196770	15981	23309	21013	9	9	4588.2	69388	51917	34177	--	--
Zmhn002301	325.09	163.04	326.1	C15H18O8	[M-H]-	p-Coumaric acid-4-O-glucoside	Phenolic acids	Phenolic acids	117405-48-8	2	524490	467510	425880	35747	34822	29150	9	9	9	61263	59440	58415	C06739	--
mws0865	326.09	150	327.095	C14H17NO8	[M-H]-	Acetaminophen glucuronide	Others	Others	16110-10-4	3	9	9	2243	20014	28291	25794	8998.3	10358	7683.8	9	9	9	--	--
Lmyp002284	328.1	166.05	327.095	C14H17NO8	[M+H]+	2-Hydroxy-1,4-benzoxazine-3(2H)-one glucoside (HBOA glucoside)	Alkaloids	Alkaloids	27625-86-1	3	22553	23250	23238	19568	9	27221	88317	50201	9	9	9	9	--	--
Smcp000882	328.13	310.12	327.132	C15H21NO7	[M+H]+	N-benzoyl-2-aminoethyl-β-D-glucopyranoside	Others	Others	-	2	20118	11014	19356	77654	62109	114030	48512	47489	37427	9	9	9	--	--
Lmtn002233	327.11	165.05	328.116	C15H20O8	[M-H]-	Androsin	Phenolic acids	Phenolic acids	531-28-2	1	9	9	9	967530	858860	993580	9	18657	30160	274750	223490	234720	--	--
pmn001690	327.14	165.09	328.152	C16H24O7	[M-H]-	3-Hydroxy-4-isopropylbenzylalcohol-3-O-glucoside	Phenolic acids	Phenolic acids	-	2	9	9	9	6784.6	5071	9	31605	32116	17970	79422	78988	74084	--	--
pmn001691	327.22	291.2	328.225	C18H32O5	[M-H]-	9,12,13-Trihydroxy-10,15-octadecadienoic acid	Lipids	Free fatty acids	-	1	6842.6	9	9	546120	522210	581900	5094600	5376600	4993500	756440	741960	701980	--	--
mws0884	328.05	134.2	329.053	C10H12N5O6P	[M-H]-	Cyclic 3',5'-Adenylic acid	Nucleotides and derivatives	Nucleotides and derivatives	60-92-4	2	7804800	7074300	7179900	1469500	1566900	1536900	587060	669660	523000	72445	73750	67167	C00575	ko00230,ko01100
Lmqp006559	330.34	312.33	329.327	C20H43NO2	[M+H]+	2-Amino-1,3-eicosanediol	Others	Saccharides and Alcohols	-	2	208670	199050	191140	229670	225710	249840	292490	277750	285590	195520	194720	205860	--	--
Lmtn002565	329.11	167.03	330.095	C14H18O9	[M-H]-	1-O-Vanilloyl-D-Glucose	Phenolic acids	Phenolic acids	-	3	9	9	14967	31788	36771	21533	9	9	9	9	9	9	C20470	--
Zmhn001883	329.09	209.04	330.095	C14H18O9	[M-H]-	Vanillic acid-4-O-glucoside	Phenolic acids	Phenolic acids	32142-31-7	3	7251.8	8319.2	5982.7	17243	16045	18378	9	9	9	118660	105480	96523	--	--
Lmmn003663	329.09	167.04	330.095	C14H18O9	[M-H]-	5-Glucosyloxy-2-Hydroxybenzoic acid methyl ester	Phenolic acids	Phenolic acids	-	3	22105	16393	22502	30372	25476	30445	9	9	9	9412.3	9	9	--	--
pmn001517	329.12	167	330.131	C15H22O8	[M-H]-	3,4,5-Trimethoxyphenyl-1-O-Glucoside	Phenolic acids	Phenolic acids	-	3	800470	557170	698780	3804600	3716900	4046600	4235100	3954700	4246600	3046300	3140400	3078100	--	--
Hmqn003054	329.23	311.23	330.24	C18H34O5	[M-H]-	9,10,11-Trihydroxy-12-octadecenoic acid	Lipids	Free fatty acids	61911-67-9	1	25437	11398	15178	1010100	1244300	1186400	3597300	3683000	3572500	478940	467530	435360	--	--
pmn001694	329.23	229.15	330.241	C18H34O5	[M-H]-	9,10,13-Trihydroxy-11-Octadecenoic Acid	Lipids	Free fatty acids	29907-57-1	2	264210	230500	219200	15789000	17642000	16917000	45950000	48113000	45842000	7926600	8126700	7483100	C14835	ko00591
Lmbn003970	329.23	211.14	330.241	C18H34O5	[M-H]-	9,12,13-TriHOME; 9(S),12(S),13(S)-Trihydroxy-10(E)-octadecenoic acid	Lipids	Free fatty acids	97134-11-7	1	408610	398870	409010	25390000	26057000	26593000	58467000	62199000	57966000	13676000	13351000	13211000	C14833	ko00591
Lmbn004240	329.23	199.13	330.241	C18H34O5	[M-H]-	9,10-Dihydroxy-12,13-epoxyoctadecanoic acid	Lipids	Free fatty acids	-	2	9	9	9	302840	282970	290710	414660	457010	462900	17247	21830	18615	C14837	ko00591
mws0930	329.25	285.26	330.256	C22H34O2	[M-H]-	Docosapentaenoic acid	Lipids	Free fatty acids	24880-45-3	2	8370.5	7343	8424.6	13901	13845	15699	17281	14192	14535	28375	30105	30511	C16513	ko01040
pmp001284	331.28	313.27	330.277	C19H38O4	[M+H]+	Monopalmitin	Lipids	Glycerol ester	542-44-9	2	76186	69132	71568	57580	51856	49582	57106	58782	55827	60657	63241	60723	--	--
pme3184	332.08	136	331.068	C10H14N5O6P	[M+H]+	2'-Deoxyadenosine-5'-monophosphate	Nucleotides and derivatives	Nucleotides and derivatives	653-63-4	3	505150	376960	428370	35362	42930	38976	127540	133240	115570	44412	49874	48852	C00360	ko00230,ko01100
pmb0789	332.13	152.07	331.127	C14H21NO8	[M+H]+	Pyridoxine-5'-O-glucoside	Others	Vitamin	-	3	1871400	1544800	2285800	18787	13257	15576	472980	412200	492870	104470	119160	150790	C03996	--
pmc0066	333.05	137.05	332.052	C10H13N4O7P	[M+H]+	2'-Deoxyinosine-5'-monophosphate	Nucleotides and derivatives	Nucleotides and derivatives	3393-18-8	3	64404	132360	43398	115140	105530	143510	82708	98711	97852	3575500	3243000	2731300	C06196	ko00230
Lmfn000604	331.07	169.01	332.074	C13H16O10	[M-H]-	6-O-Galloyl-β-D-glucose	Phenolic acids	Phenolic acids	13186-19-1	1	9	9	9	23385	29596	21589	83545	79776	81370	9	9	9	--	--
Zmhn001703	331.07	169.02	332.074	C13H16O10	[M-H]-	5-O-Galloyl-D-hamamelose	Phenolic acids	Phenolic acids	-	1	9	9	9	9	9	9	77143	83215	83925	9	11688	16870	--	--
Hmln000659	331.07	169.01	332.075	C13H16O10	[M-H]-	3-O-Galloyl-D-glucose	Phenolic acids	Phenolic acids	-	1	60287	9	12287	34151	25963	17509	78591	96794	90745	15071	9	14533	--	--
Hmln000873	331.07	169.01	332.075	C13H16O10	[M-H]-	2-O-Galloyl-D-glucose	Phenolic acids	Phenolic acids	-	1	57816	46625	48380	155040	150500	162350	51954	108100	47337	70426	67839	69435	--	--
Jmwn002117	331.1	153.02	332.111	C14H20O9	[M-H]-	2-(3,4-dihydroxyphenyl)ethanediol 1-O-β-D-glucopyranoside	Phenolic acids	Phenolic acids	-	1	275160	233580	233030	434600	471290	409510	1294100	1210000	1255000	104370	97590	112840	--	--
Lmmn001294	331.1	153.02	332.111	C14H20O9	[M-H]-	Koaburaside	Phenolic acids	Phenolic acids	41653-73-0	1	275480	251780	237470	445430	432780	405630	1261900	1254100	1156100	99355	95062	99110	--	--
Lmyn007622	331.25	157.12	332.256	C18H36O5	[M-H]-	9,10,18-Trihydroxystearic acid	Lipids	Free fatty acids	496-86-6	3	9	9	9	21847	18845	25081	61462	62645	58811	5632.2	3496.3	8908.1	C19621	ko00073
MWS2426	332.13	203.08	333.132	C16H19N3O5	[M-H]-	Tryptophan glutamic acid	Amino acids and derivatives	Amino acids and derivatives	36099-95-3	1	16165	17860	16723	104720	99240	127540	100190	120850	130350	9	9	9	--	--
mws0675	335.06	123	334.057	C11H15N2O8P	[M+H]+	β-Nicotinamide mononucleotide	Nucleotides and derivatives	Nucleotides and derivatives	1094-61-7	3	9	37984	9	26407	33895	31564	34761	9	9	49032	49989	70048	C00455	ko00760,ko01100
Lmqn000432	333.06	333.06	334.067	C9H19O11P	[M-H]-	1-(sn-Glycero-3-phospho)-1D-myo-inositol	Others	Saccharides and Alcohols	-	1	96815	104910	98899	2318600	2070500	2384800	1652700	1448400	1299700	329720	331310	318410	--	--
MWSmce232	337.06	163.04	336.063	C19H12O6	[M+H]+	Dicumarol	Lignans and Coumarins	Coumarins	66-76-2	3	9	9	9	9	9	9	18141	18875	20344	9	9	9	C00796	--
pmb0382	339.09	177.2	338.079	C19H14O6	[M+H]+	O-Feruloyl 4-hydroxycoumarin	Lignans and Coumarins	Coumarins	-	1	5124.9	14366	8236.2	536030	391480	484040	19581	19992	22290	20884	44184	9	--	--
pmb3074	337.09	191.05	338.1	C16H18O8	[M-H]-	5-O-p-Coumaroylquinic acid	Phenolic acids	Phenolic acids	1899-30-5	1	2476600	2417700	2320800	287290	382030	368370	345650	280550	281610	15921	18834	15104	C12208	ko00940,ko00941,ko00945,ko01110
pmb3068	337.09	173.1	338.1	C16H18O8	[M-H]-	1-O-p-Coumaroylquinic acid	Phenolic acids	Phenolic acids	-	1	9	9	9	992450	225410	165770	9	9	9	76607	64789	70418	--	--
pmn001421	337.09	191.05	338.1	C16H18O8	[M-H]-	3-O-p-Coumaroylquinic acid	Phenolic acids	Phenolic acids	87099-71-6	1	1723300	1524000	1515700	244490	244190	255540	258960	248280	285770	12929	11238	19350	--	--
Lmyp000435	339.16	177.1	338.148	C16H22N2O6	[M+H]+	Nicotine-N-glucuronide	Alkaloids	Pyridine alkaloids	152306-59-7	3	9	9	9	9	2887.1	9	37259	39960	55168	9	9	9	--	--
mws1015	339.07	177.02	340.079	C15H16O9	[M-H]-	Esculin (6,7-Dihydroxycoumarin-6-O-glucoside)	Lignans and Coumarins	Coumarins	531-75-9	2	9	5210.4	9	9	9	9	90471	90214	96188	9	9	9	C09264	--
Lmbn001162	339.07	177.02	340.079	C15H16O9	[M-H]-	Esculetin-7-O-glucoside	Lignans and Coumarins	Coumarins	-	2	9	9	9	9	9	9	79702	106780	96822	9	9	4370.1	--	--
pma0149	341.08	207.07	340.079	C15H16O9	[M+H]+	Sinapoyl malate	Phenolic acids	Phenolic acids	92344-58-6	3	9	9	9	225580	250190	212030	9	9	9	70734	51628	53658	C02887	ko00940
Cmyn001328	339.07	177.02	340.079	C15H16O9	[M-H]-	Daphnin	Lignans and Coumarins	Coumarins	486-55-5	2	9	9	9	9	9	9	89221	104080	105700	6315.2	9	9	C01421	--
Xmgp006913	341.14	137.06	340.131	C20H20O5	[M+H]+	2,4,2',4'-tetrahydroxy-3'-prenylchalcone	Flavonoids	Chalcones	-	3	9	9	9	185540	189070	186100	9	9	9	37639	51002	35333	--	--
pmp000637	341.14	285.08	340.131	C20H20O5	[M+H]+	Sophoraflavanone B	Flavonoids	Flavanones	53846-50-7	3	6287.8	6472.1	4879.6	11424	10338	11529	15365	16319	13255	34448	35257	35220	C18023	--
pmp000867	341.14	267.1	340.131	C20H20O5	[M+H]+	Morachalcone A	Flavonoids	Chalcones	76472-88-3	3	9	9	9	27059	20870	22431	32813	37753	41119	70355	78304	70419	--	--
Lman002731	341.09	135.04	342.095	C15H18O9	[M-H]-	Grevilloside F	Phenolic acids	Phenolic acids	1094004-50-8	1	14539	9	14077	9	12610	9449.3	1334600	1304300	1189800	153730	168290	229290	--	--
Lman002117	341.09	179.04	342.095	C15H18O9	[M-H]-	Grevilloside Q	Others	Others	1708967-64-9	2	9	9	9	87346	89059	52286	9	9	9	9	9	9	--	--
pmn001420	341.09	179.04	342.095	C15H18O9	[M-H]-	1-O-Caffeoyl-β-D-glucose	Phenolic acids	Phenolic acids	14364-08-0	1	330720	146080	163860	29251	20375	19784	2771500	2856300	2839500	380860	393690	411980	C10433	--
Zmhn001793	341.09	179.03	342.096	C15H18O9	[M-H]-	6-O-Caffeoyl-D-glucose	Phenolic acids	Phenolic acids	-	2	70114	73876	62269	24238	26951	32901	3585700	3334100	3490100	499910	547980	454820	--	--
mws1333	341.11	113	342.116	C12H22O11	[M-H]-	Melibiose	Others	Saccharides and Alcohols	585-99-9	1	1416600	1328300	1411400	121170	105100	110460	97011	86409	13536	22292	22677	9	C05402	ko00052,ko01100,ko02010
mws5038	341.11	89.02	342.116	C12H22O11	[M-H]-	Isomaltulose	Others	Saccharides and Alcohols	13718-94-0	1	3209900	2580100	3832800	146620	117270	155640	52516	34870	99580	69086	57383	39987	C01742	--
mws1080	341.11	179	342.116	C12H22O11	[M-H]-	Galactinol	Others	Saccharides and Alcohols	3687-64-7	1	3964500	5082800	4614000	279940	286680	274660	94734	95791	87651	55833	70790	55297	C01235	ko00052,ko01100
Lmsn000381	341.11	89.02	342.116	C12H22O11	[M-H]-	D-Maltose	Others	Saccharides and Alcohols	69-79-4	1	3158900	2574300	2776200	92284	99248	158450	92745	23839	21246	32331	36567	22629	C01971	--
mws0906	341.12	179	342.131	C16H22O8	[M-H]-	Coniferin	Phenolic acids	Phenolic acids	531-29-3	2	9	9	9	32631	40391	30531	3773800	3512100	3470300	540580	495880	483600	C00761	ko00940
Lmyp001747	344.1	164.03	343.09	C14H17NO9	[M+H]+	2-O-Glucosyl-7-hydroxy-1,4(2H)-benzoxazin-3-one (DHBOA glucoside)	Alkaloids	Alkaloids	28512-70-1	3	28802	14855	9	9	9	9	151320	159370	145700	9	9	9	--	--
HJAP050	344.15	177.05	343.142	C19H21NO5	[M+H]+	N-Feruloyl-3-methoxytyramine	Alkaloids	Phenolamine	78510-19-7	2	9	9	9	9	9	9	46666	57776	46528	1772.9	1358.7	9	--	--
Hmjp006104	344.15	177.05	343.142	C19H21NO5	[M+H]+	N-Cis-Feruloyl-3'-O-methyldopamine	Alkaloids	Phenolamine	-	2	9	9	9	9	9	9	957650	973780	901470	9	9	9	--	--
Hmjp005906	344.15	177.05	343.142	C19H21NO5	[M+H]+	N-Trans-Feruloyl-3'-O-methyldopamine	Alkaloids	Phenolamine	-	2	9	9	9	9	9	9	45280	50466	45597	9	9	9	--	--
Lmjn005592	343.08	313.04	344.09	C18H16O7	[M-H]-	Cirsilineol (4',5-Dihydroxy-3',6,7-trimethoxyflavone)	Flavonoids	Flavanones	41365-32-6	3	9	9	9	9	9	9	6851.9	4862	6047.7	3425.2	3112	3285.4	C10032	--
Zmln000899	343.11	181.05	344.111	C15H20O9	[M-H]-	Syringaldehyde-4-O-glucoside	Phenolic acids	Phenolic acids	-	2	9	9	5316	9	9	9	382960	406280	364170	9	9	9	--	--
Lmmn000774	343.1	181.05	344.111	C15H20O9	[M-H]-	Dihydrocaffeoylglucose	Phenolic acids	Phenolic acids	-	3	44543	39137	29466	567630	648370	616460	1733600	1906300	1997700	301070	272490	281830	--	--
MWSslk074	343.12	59.01	344.132	C12H24O11	[M-H]-	Lactitol	Others	Saccharides and Alcohols	585-86-4	3	2017700	1949800	1809900	1434000	1770300	1578600	1668200	2020700	1920300	188050	147010	215250	--	--
MWS1983	343.12	89.03	344.132	C12H24O11	[M-H]-	Maltitol	Others	Saccharides and Alcohols	585-88-6	2	85722	95778	68736	6013.8	4863.5	9	9	9	9	9	5611	9	--	--
mws0609	344.04	150	345.047	C10H12N5O7P	[M-H]-	Guanosine 3',5'-cyclic monophosphate	Nucleotides and derivatives	Nucleotides and derivatives	7665-99-8	1	11616000	10481000	10635000	3013400	2994800	3265300	1359400	1322000	1018200	238250	218600	255040	C00942	ko00230,ko01100
pmb0801	346.11	184.1	345.106	C14H19NO9	[M+H]+	4-Pyridoxic acid-O-glucoside	Others	Vitamin	-	3	9	9	9	46680	43214	39863	80267	70215	70495	34576	29613	40587	--	--
mws1002	345.06	330	346.069	C17H14O8	[M-H]-	Syringetin	Flavonoids	Flavonols	4423-37-4	3	9	9	9	9	4661.5	9	15613	16504	16893	9	9	9	C11620	ko00944
Hmlp001852	347.22	173.11	346.215	C22H26N4	[M+H]+	Calycanthine	Alkaloids	Pyridine alkaloids	595-05-1	2	28474	14049	12340	164380	140570	148940	96005	95972	100880	9	13054	9	C10573	--
mws0874	346.06	210.9	347.063	C10H14N5O7P	[M-H]-	3'-Adenylic Acid	Nucleotides and derivatives	Nucleotides and derivatives	84-21-9	1	33308	67319	27241	279770	211520	287850	557130	613880	485380	65894	52047	59099	C01367	ko00230,ko01100
pmn001381	349.15	187.1	350.158	C15H26O9	[M-H]-	Eucommioside	Terpenoids	Terpene	-	3	9	9	9	9	17485	21013	20504	41318	26399	16393	9	24844	--	--
pmn001389	351.12	292.99	352.131	C21H20O5	[M-H]-	Gancaonin G	Flavonoids	Isoflavones	126716-34-5	3	29555	20108	22874	14796	27538	19756	78554	75488	78939	27933	24917	22044	--	--
Lmhp011562	353.27	261.22	352.261	C21H36O4	[M+H]+	1-α-Linolenoyl-glycerol	Lipids	Glycerol ester	-	1	101670	101110	99278	7744.1	10067	10709	161870	149300	159010	838690	756890	833660	--	--
Lmhp011388	353.27	261.22	352.261	C21H36O4	[M+H]+	2-α-Linolenoyl-glycerol	Lipids	Glycerol ester	55268-58-1	1	100350	96027	78154	7641.3	7363.8	11281	149800	151100	161440	802840	790760	756480	--	--
mws2108	353.09	191.05	354.095	C16H18O9	[M-H]-	Cryptochlorogenic acid (4-O-Caffeoylquinic acid)	Phenolic acids	Phenolic acids	905-99-7	3	86192	62394	45899	9	9	9	2756200	2836600	3223400	9	9	9	--	--
pme1816	353.09	191	354.095	C16H18O9	[M-H]-	Neochlorogenic acid (5-O-Caffeoylquinic acid)	Phenolic acids	Phenolic acids	906-33-2	3	172820	89790	78095	31642	38081	30568	4371400	4323300	4074800	21526	25630	17314	C17147	--
mws0178	353.09	191.01	354.095	C16H18O9	[M-H]-	Chlorogenic acid (3-O-Caffeoylquinic acid)	Phenolic acids	Phenolic acids	327-97-9	3	146310	86241	65282	9	35223	9	4383300	4185700	4295100	23969	20954	22402	C00852	ko00940,ko00941,ko00945,ko01110
mws0748	353.09	191.1	354.095	C16H18O9	[M-H]-	1-Caffeoylquinic acid	Phenolic acids	Phenolic acids	1241-87-8	3	9	9	9	23308	9	19666	108230	95242	106800	38666	29116	31807	--	--
MWSmce024	355.1	193.05	354.095	C16H18O9	[M+H]+	Scopoletin-7-O-glucoside (Scopolin)	Lignans and Coumarins	Coumarins	531-44-2	1	9	1172	9	9	9	9	2902000	2738900	2496400	12357	9	5808.5	C01527	ko00940,ko01110
Lmhp112042	355.28	263.24	354.277	C21H38O4	[M+H]+	1-Linoleoylglycerol	Lipids	Glycerol ester	2277-28-3	1	213440	215610	182180	21708	20293	20574	84395	76631	83707	175550	170490	176660	--	--
Lmhp012042	355.28	263.24	354.277	C21H38O4	[M+H]+	2-Linoleoylglycerol	Lipids	Glycerol ester	3443-82-1	1	208200	215390	194910	23871	22852	22211	86153	76828	79607	177540	171460	175420	--	--
Zmhn002422	355.1	193.05	356.11	C16H20O9	[M-H]-	1-O-Feruloyl-β-D-glucose	Phenolic acids	Phenolic acids	7196-71-6	2	89176	67261	9	110410	99525	116220	55442	68720	70771	51172	49197	46374	C17759	--
Hmmn002544	355.1	193.05	356.111	C16H20O9	[M-H]-	Ferulic acid-4-O-glucoside	Phenolic acids	Phenolic acids	117405-51-3	2	9	9	9	9	9	9	295790	303210	326450	19832	11041	17579	--	--
Hmhn003518	355.1	175.04	356.111	C16H20O9	[M-H]-	4-O-β-D-glucopyranosylferulic acid	Phenolic acids	Phenolic acids	-	2	9	9	9	9	9	9	42708	28835	36255	9	9	9	--	--
pmb0296	357.3	265.4	356.293	C21H40O4	[M+H]+	1-Oleoyl-Sn-Glycerol	Lipids	Glycerol ester	129784-87-8	3	48627	30636	38223	9	9	17537	9	14161	12219	150600	138820	144180	--	--
Lmyp002919	358.11	178.05	357.106	C15H19NO9	[M+H]+	2-Hydroxy-7-methoxy-1,4-benzoxazin-3(2H)-one glucoside (HMBOA glucoside)	Alkaloids	Alkaloids	17622-26-3	3	9	9	9	116850	153530	153410	9	6091.2	9	68777	53682	37871	--	--
Lmyp003301	358.11	178.05	357.106	C15H19NO9	[M+H]+	4-O-Methyl-DIBOA-Glucoside	Alkaloids	Alkaloids	-	3	9	9	4304.9	178130	193300	198260	9	9	9	48716	34613	43348	--	--
pme0085	359.08	196.7	360.084	C18H16O8	[M-H]-	Rosmarinic acid	Phenolic acids	Phenolic acids	537-15-5	1	9	9	9	9	9	9	9	9	9	583470	591900	470530	C01850	ko00350,ko01100
Lmfn004235	359.08	161.02	360.085	C18H16O8	[M-H]-	Myricetin-3,7,3'-trimethyl ether	Flavonoids	Flavonols	-	2	1211.6	9	9	9	9	9	9	9	9	1293400	1376100	1440600	--	--
pmb3107	359.1	182.1	360.106	C15H20O10	[M-H]-	Glucosyringic Acid	Phenolic acids	Phenolic acids	-	3	140680	134910	132520	756180	726500	756410	247510	253730	292480	1228500	1249400	1325800	--	--
Cmsn000894	361.08	211.03	362.084	C14H18O11	[M-H]-	7-O-Galloyl-D-sedoheptulose	Phenolic acids	Phenolic acids	-	3	17696	17818	15117	66390	55086	73245	39773	42779	48458	13529	11988	9	--	--
pmb0998	364.07	152.1	363.058	C10H14N5O8P	[M+H]+	Guanosine 5'-monophosphate	Nucleotides and derivatives	Nucleotides and derivatives	85-32-5	1	309570	171450	326180	220290	301740	270250	520860	605560	848150	18421	23323	30738	C00144	ko00230,ko01100
pmb0964	366.2	204.1	365.17	C16H23N5O5	[M+H]+	Isopentenyladenine-7-N-glucoside	Nucleotides and derivatives	Nucleotides and derivatives	-	3	9	28304	9	16070	9	9	17375	17932	16112	7141.8	9264.5	9	--	--
Lmgp003270	369.16	177.06	368.074	C16H16O10	[M+H]+	Scopoletin-7-O-glucuronide	Lignans and Coumarins	Coumarins	132752-65-9	3	13645	6723.4	21975	79264	115400	95457	60176	82693	61964	20175	27723	15292	--	--
pmb0752	369.12	177.1	368.111	C17H20O9	[M+H]+	3-O-Feruloylquinic acid	Phenolic acids	Phenolic acids	1899-29-2	3	15321	6196.4	9	928430	971980	995480	9	9	9	250540	262860	263510	C02572	--
mws0179	367.1	190.9	368.111	C17H20O9	[M-H]-	Chlorogenic acid methyl ester	Phenolic acids	Phenolic acids	29708-87-0	3	9642.4	10122	9	65857	63318	76905	149790	147370	158000	4882.9	6715	8196.3	--	--
pma3724	369.1	177.1	368.111	C17H20O9	[M+H]+	1-O-Feruloylquinic acid	Phenolic acids	Phenolic acids	-	3	18780	22790	18571	160640	141700	161030	95771	124880	121380	41404	27848	35595	--	--
Lmyn002540	368.1	162.06	369.106	C16H19NO9	[M-H]-	Dioxindole-3-acetyl-3-O-glucoside	Alkaloids	Plumerane	-	1	9	9	9	838800	783000	790840	9	9	9	66548	60579	51044	--	--
MWSmce025	369.09	207.03	370.09	C16H18O10	[M-H]-	Fraxetin-8-O-glucoside (Fraxin)	Lignans and Coumarins	Coumarins	524-30-1	3	21116	16586	13892	9	9	9	51002	63615	67030	9	9	9	C09266	--
Lmmp004382	371.21	191.14	370.199	C19H30O7	[M+H]+	3-Oxo-α-ionol-β-D-glucoside	Others	Others	-	3	48100	38612	66822	8026	9	5033.6	12154	9	9	9	9	9	--	--
pmn001695	371.1	249.06	372.106	C16H20O10	[M-H]-	Trihydroxycinnamoylquinic acid	Phenolic acids	Phenolic acids	-	2	13704	14184	20563	1698500	1707300	1831300	2538500	2542500	2540700	66301	76990	83667	--	--
mws0055	373.13	343.09	372.121	C20H20O7	[M+H]+	Tangeretin (4',5,6,7,8-Pentamethoxyflavone)	Flavonoids	Flavones	481-53-8	3	1352	1696.3	9	4616.8	4571.9	2357.4	2746.5	3557.6	2373.8	4911.9	5661.6	5131.8	C10190	--
Zmgp003492	373.12	105.03	372.121	C20H20O7	[M+H]+	8-Hydroxy-α-conidendrin	Lignans and Coumarins	Lignans	-	2	9	9	9	13513	9	9	58466	58216	46764	9	9	9	--	--
mws0011	371.13	209	372.142	C17H24O9	[M-H]-	Syringin	Phenolic acids	Phenolic acids	118-34-3	3	9	9	9	9	9	9	153060	135640	155610	9	9	9	C01533	ko00940
Smhn002274	373.22	211.17	372.214	C19H32O7	[M+H]+	Blumenol C glucoside	Terpenoids	Terpene	135820-80-3	3	8550.1	9	7715.2	38080	31017	29662	9	9	9	4290.9	9	9	--	--
pmb0064	374.11	198.08	373.101	C15H19NO10	[M+H]+	DIMBOA glucoside	Alkaloids	Alkaloids	18607-79-9	3	9	9	9	1143300	1016200	1054500	30099000	33212000	30927000	81932	94998	61795	C04831	ko00402
Hmgn004139	373.13	329.05	374.136	C20H22O7	[M-H]-	Isohydroxymatairesinol	Lignans and Coumarins	Lignans	-	3	9	9	9	14062	16842	15981	9	9	9	9	9	9	--	--
mws0232	377.15	243	376.138	C17H20N4O6	[M+H]+	Riboflavin (Vitamin B2)	Others	Vitamin	83-88-5	1	580070	706760	868480	906930	935370	961060	2080800	1925100	2165100	544450	494660	528290	C00255	ko00740,ko01100,ko01110,ko01240,ko02010
pmb0891	382.2	220.2	381.165	C16H23N5O6	[M+H]+	Cis-Zeatin-7-N-glucoside	Alkaloids	Alkaloids	38165-56-9	3	965660	973700	1125300	331310	318540	328410	1381700	1383300	1411300	3059500	2983700	3358600	C16443	ko00908,ko01110
pme3337	384.12	252	383.108	C14H17N5O8	[M+H]+	Succinyladenosine	Nucleotides and derivatives	Nucleotides and derivatives	4542-23-8	3	2368700	2022200	2322400	960760	887020	947810	689310	716620	725070	1493800	1495800	1272200	--	--
pme1286	385.13	250	384.122	C14H20N6O5S	[M+H]+	S-(5'-Adenosy)-L-homocysteine	Amino acids and derivatives	Amino acids and derivatives	979-92-0	3	44193	46017	39684	9336.2	7253.4	7676.7	9	9	9	17131	9	17214	C00021	ko00270,ko01100,ko01230,ko01240
Zmhn002227	385.11	223.06	386.121	C17H22O10	[M-H]-	4-O-Glucosyl-sinapate	Phenolic acids	Phenolic acids	-	1	321860	285920	291330	26754	30231	21458	2731600	2614500	2369600	49894	56677	49125	C02919	--
pmn001423	385.19	223.13	386.194	C19H30O8	[M-H]-	Roseoside	Others	Others	54835-70-0	3	9	4167.5	9	24834	37646	29425	9	9	9	14452	25861	21377	--	--
Lmmp003215	387.2	207.14	386.194	C19H30O8	[M+H]+	Icariside B2	Others	Others	108906-51-0	2	9	9	9	9	9	9	31794	18559	25667	9	9	9	--	--
Lmqp003013	387.2	149.1	386.194	C19H30O8	[M+H]+	Citroside A	Terpenoids	Terpene	120330-44-1	2	9	9	9	13748	7279.7	9	21037	9	19419	318400	301470	309990	--	--
Lmyp003775	388.12	166.05	387.117	C16H21NO10	[M+H]+	2-Hydroxy-4,7-dimethoxy-1,4-benzoxazin-3(4H)-one glucoside (HDMBOA glucoside)	Alkaloids	Alkaloids	113565-33-6	3	3071.4	9	9	280690	329900	275630	5149.9	4150.2	9	61478	32926	19669	--	--
Hmcn001415	387.13	225.07	388.137	C17H24O10	[M-H]-	Majoroside	Others	Others	134140-02-6	2	10437	12567	11004	9	9	9	42359	39225	44425	20808	9	19228	--	--
Hmln003169	387.14	329.14	388.153	C21H24O7	[M-H]-	Trachelogenin	Lignans and Coumarins	Lignans	34209-69-3	3	9	9	9	42861	28084	43241	36300	44231	123820	36996	46681	45604	C10891	--
Lmzn001582	387.17	207.1	388.174	C18H28O9	[M-H]-	5'-Glucosyloxyjasmanic acid	Phenolic acids	Phenolic acids	-	1	9	9	9	81177	89768	97767	43271	44244	37635	4515300	4830200	4757300	--	--
Hmxn000778	388.04	96.96	389.046	C11H18NO10S2	[M]-	2(R)-Hydroxy-3-butenyl glucosinolate	Others	Glucosinolates	585-95-5	3	9	9	9	9	9	6073.1	9	9	4790.6	4790.4	7048	9	C08425	--
Lmmp010562	391.28	149.02	390.277	C24H38O4	[M+H]+	Diisooctyl Phthalate	Phenolic acids	Phenolic acids	27554-26-3	1	2782400	4258400	4379100	2667500	1698000	1488600	2067500	1628400	1160000	2173500	1903700	2240800	C14577	--
Cmmn005231	391.14	59.01	392.147	C20H24O8	[M-H]-	massoniresinol	Lignans and Coumarins	Lignans	96087-10-4	1	74407	64341	67091	9	9	9	9	9	9	9	30041	39432	--	--
MWStz103	399.15	250.09	398.137	C15H22N6O5S	[M+H]+	S-(5'-Adenosyl)-L-methionine	Amino acids and derivatives	Amino acids and derivatives	29908-03-0	2	9	9	473780	9	9	9	1077400	853060	1148600	15513	9	9	C00019	ko00261,ko00270,ko00330,ko00908,ko01100,ko01110,ko01230,ko01240,ko04122
pmc0281	400.15	136.11	399.139	C15H21N5O8	[M+H]+	Ribosyladenosine	Nucleotides and derivatives	Nucleotides and derivatives	-	3	825490	996160	963840	2846900	2754700	2785400	206530	287100	609880	1149900	1152200	1025900	--	--
pmb0681	403.1	367.08	402.095	C20H18O9	[M+H]+	Apigenin-8-C-Arabinoside	Flavonoids	Flavonoid carbonoside	-	1	1736.9	1718.4	2689.2	155610	155210	153770	9	9	9	7447.5	9435.9	12463	--	--
mws0043	403.14	373.1	402.131	C21H22O8	[M+H]+	Nobiletin (5,6,7,8,3',4'-Hexamethoxyflavone)	Flavonoids	Flavones	478-01-3	3	8491.2	7645.9	9096.8	10217	7355.6	8493.7	8948.7	8889.6	9432.8	25519	25337	23684	C10112	--
Hmln003529	401.15	269.11	402.152	C18H26O10	[M-H]-	Benzyl β-primeveroside	Phenolic acids	Phenolic acids	130622-31-0	1	225720	261510	259740	9	9	9	291240	367200	326370	1077200	1254700	1103200	--	--
Cmjn004337	401.14	269.1	402.153	C18H26O10	[M-H]-	Benzyl-(2''-O-xylosyl)glucoside	Phenolic acids	Phenolic acids	-	1	314460	267300	156630	9	9	9	320020	208020	253080	878950	854140	1004000	--	--
pme3007	402.99	159	404.002	C9H14N2O12P2	[M-H]-	Uridine 5'-diphosphate	Nucleotides and derivatives	Nucleotides and derivatives	27821-45-0	3	9	9	3622.8	4891.8	6093	9	4161.5	18905	9	34900	34301	31253	C00015	ko00240,ko00908,ko01100,ko01240
pmn001738	403.12	223.1	404.132	C17H24O11	[M-H]-	Oleoside 11-methyl ester	Phenolic acids	Phenolic acids	60539-23-3	3	9	9	9	9	9	9	9	9	3415.4	35775	56474	47143	--	--
pmn001399	405.12	243.1	406.126	C20H22O9	[M-H]-	2,4,6,4'-Tetrahydroxy-stilbene-2-O-glucoside	Others	Stilbene	-	3	380450	329580	317820	9	9	9	18822	17588	13659	9	9	9	--	--
pmn001394	405.12	243.1	406.126	C20H22O9	[M-H]-	2,3,5,4'-Tetrahydroxystilbene-2-O-glucoside	Others	Stilbene	82373-94-2	3	9	9	9	74915	64914	68548	158490	192770	185710	37689	39265	30852	--	--
Hmhp002580	413.14	136.07	412.133	C19H24O10	[M+H]+	Methylpicraquassioside A	Lignans and Coumarins	Coumarins	-	1	1155700	1056500	1084300	210150	245700	230700	1575700	1717400	1733100	7050400	5762300	6336500	--	--
Hmgp003664	417.12	381.1	416.111	C21H20O9	[M+H]+	Apigenin-6-C-rhamnoside	Flavonoids	Flavonoid carbonoside	-	3	9	9	9	22357	17708	26794	9	9	9	9	9	8043.8	--	--
Hmcn002743	417.15	181.04	418.162	C22H26O8	[M-H]-	Lirioresinol A	Lignans and Coumarins	Lignans	-	3	9	9	9	85756	91951	106730	9	3862	2208.6	21397	23023	22734	--	--
MWS20152	417.16	402.1	418.163	C22H26O8	[M-H]-	Syringaresinol	Lignans and Coumarins	Lignans	21453-71-4	3	9	9	9	19472	20643	21703	9	9	9	3967.8	4394.7	4689.5	C10889	--
mws2523	421.08	241.1	422.083	C12H23O14P	[M-H]-	Trehalose 6-phosphate	Others	Saccharides and Alcohols	4484-88-2	3	86516	81411	88638	21433	21778	22191	21828	24662	28551	11990	8380.4	7011.3	C00689	ko00500,ko01100,ko01110
Zmbp003590	425.14	263.09	424.137	C20H24O10	[M+H]+	Rutarin	Lignans and Coumarins	Coumarins	20320-81-4	2	9	9	9	9	9	9	9	9	28867	152520	137770	151420	--	--
Hmap008864	425.22	163.04	424.225	C26H32O5	[M+H]+	badrakemin acetate	Lignans and Coumarins	Coumarins	-	3	35970	30778	40648	9	9	9	1964.2	9	9	9	9	9	--	--
Lmhp008337	426.26	285.24	425.254	C19H40NO7P	[M+H]+	LysoPE 14:0(2n isomer)	Lipids	LPE	-	3	9	9	9	34272	43400	39610	29891	25628	32804	10635	5811.6	7730.7	--	--
pmb0864	426.26	285.24	425.254	C19H40NO7P	[M+H]+	LysoPE 14:0	Lipids	LPE	-	3	6133.6	9	9	15651	16658	18716	16503	12873	28028	8253.7	7357.5	7201.1	--	--
Hmxn003773	425.05	96.96	426.062	C14H19NO10S2	[M]-	4-Hydroxybenzyl glucosinolate (Sinalbin)	Others	Glucosinolates	19253-84-0	2	9	9	9	386860	380230	398050	9	9	9	26270	23050	23603	--	--
pmf0085	427.39	345	426.386	C30H50O	[M+H]+	Cycloartenol	Terpenoids	Triterpene	469-38-5	3	2082.1	1934.7	2043.1	1767.7	1762.6	1844.6	1292.6	1371	1252	1205.6	1117.7	1210.8	C01902	ko00100,ko01100,ko01110
pme2117	426	159	427.029	C10H15N5O10P2	[M-H]-	Adenosine 5'-diphosphate	Nucleotides and derivatives	Nucleotides and derivatives	58-64-0	3	139060	138780	221390	9	9	9	9	9	9	9713.4	10386	7332	C00008	ko00190,ko00195,ko00230,ko00908,ko01100,ko01110,ko01240
Zmhp002776	431.1	255.07	430.09	C21H18O10	[M+H]+	Chrysin-7-O-Glucuronide	Flavonoids	Flavones	35775-49-6	3	9	9	9	23983	27989	20319	9	9	9	9037.7	10824	12614	--	--
pmb3006	431.1	269.1	432.106	C21H20O10	[M-H]-	Apigenin-7-O-glucoside(Cosmosiin)	Flavonoids	Flavones	578-74-5	3	15735	19360	21587	24605	40472	33224	9	9	9	9	9	9	C04608	ko00944
MWSHY0181	433.11	313.07	432.106	C21H20O10	[M+H]+	Apigenin-8-C-Glucoside (Vitexin)	Flavonoids	Flavonoid carbonoside	3681-93-4	2	2039.4	3092.4	4095.7	111430	121720	133480	2012.4	9	2034.6	18546	16398	21718	C01460	ko00941,ko00944
pmp000413	433.11	283.06	432.106	C21H20O10	[M+H]+	Genistein-8-C-glucoside	Flavonoids	Isoflavones	66026-80-0	2	9	1036.4	2111.1	123610	153420	156070	5126.3	9	2034.6	10164	13325	27922	C10420	--
Lmlp005572	433.11	271.06	432.106	C21H20O10	[M+H]+	Galangin-7-O-glucoside	Flavonoids	Flavones	-	3	8280.1	10284	9	1501200	1378800	1261000	9	3148.2	9	97285	101230	109360	--	--
Lmgp003335	433.11	271.06	432.106	C21H20O10	[M+H]+	4',5-Dihydroxyisoflavone-7-O-galactoside	Flavonoids	Isoflavones	-	3	9375.8	8286.2	8528.3	1334100	1491700	1265200	9	9	9	113120	129530	100660	--	--
MWSHY0063	433.11	271.06	432.106	C21H20O10	[M+H]+	Sophoricoside	Flavonoids	Isoflavones	152-95-4	3	9	26369	9	9	1603300	1300400	3148.8	5159.1	9	81514	98743	111150	--	--
MWSHY0008	433.11	283.06	432.106	C21H20O10	[M+H]+	Apigenin-6-C-glucoside (Isovitexin)	Flavonoids	Flavonoid carbonoside	38953-85-4	2	9	9	9	49528	71124	68798	9	9	9	9	9134.3	5174.1	C01714	ko00944
MWS20148	433.11	271.07	432.106	C21H20O10	[M+H]+	Apigenin-3'-O-α-D-glucopyranoside	Flavonoids	Flavones	-	3	9	16098	9	1347700	1561400	1460700	9	9	9	86595	102990	100660	--	--
Lmtn002324	431.15	269.1	432.163	C19H28O11	[M-H]-	Benzyl-(2''-O-glucosyl)glucoside	Phenolic acids	Phenolic acids	-	2	159470	127920	128250	9	9	9	25189	29506	21192	23469	12784	17493	C17564	--
Lmyn003028	431.16	269.1	432.163	C19H28O11	[M-H]-	Benzyl-β-gentiobioside	Phenolic acids	Phenolic acids	56775-64-5	2	4873	9	9	5231.2	9870.2	9	205080	190910	166210	9	9	9	--	--
mws2162	433.22	415.2	432.215	C24H32O7	[M+H]+	Schisandrol A	Lignans and Coumarins	Lignans	7432-28-2	3	9	9	9	266930	331080	280360	9	9	9	9	9	10263	--	--
Lmfp004055	435.09	303.05	434.085	C20H18O11	[M+H]+	Morin-3-O-xyloside	Flavonoids	Flavonols	-	3	24716	19780	23223	6099.1	4055.1	4054.1	9566.6	9	9	2061.5	3180.4	1945.3	--	--
HJN090	433.11	271.06	434.121	C21H22O10	[M-H]-	Butin-7-O-glucoside	Flavonoids	Flavanones	-	3	1234.5	9	9	85824	106510	107240	9	9	9	9	9	9	--	--
mws1179	433.11	271	434.121	C21H22O10	[M-H]-	Naringenin-7-O-glucoside (Prunin)	Flavonoids	Flavanones	529-55-5	3	34331	36232	50902	21170	26425	23737	9	9	9	9	9	9	C09099	ko00941
Cmzn005970	433.11	271.06	434.121	C21H22O10	[M-H]-	Dunalianoside A	Phenolic acids	Phenolic acids	-	3	43456	58205	47576	34131	37007	20092	9	9	9	9	9	9	--	--
HJN087	433.12	271.06	434.121	C21H22O10	[M-H]-	Naringenin-4'-O-glucoside	Flavonoids	Flavanones	-	3	1085.5	9	9	72118	75492	97271	9	9	9	9	9	9	--	--
Lmqn008975	433.23	152.99	434.241	C21H39O7P	[M-H]-	PA(18:2/0:0)	Lipids	Glycerol ester	-	1	9	9	9	24647	9992.9	13635	33356	40153	31909	9	9	53944	--	--
Lmfn004093	435.13	315.09	436.137	C21H24O10	[M-H]-	Phloretin-4'-O-glucoside (Trilobatin)	Flavonoids	Chalcones	4192-90-9	3	9	9	9	9	17060	20850	9	9	9	273890	298310	268650	--	--
Lmhp008440	438.26	297.24	437.254	C20H40NO7P	[M+H]+	LysoPE 15:1	Lipids	LPE	-	2	9	9	9	99475	117060	122610	64967	70712	67934	17322	18244	14523	--	--
Lmhp008273	438.26	297.24	437.254	C20H40NO7P	[M+H]+	LysoPE 15:1(2n isomer)	Lipids	LPE	-	2	9	9	9	100400	115930	114350	69064	66809	64643	17066	21080	20736	--	--
Lmlp003024	439.22	277.17	438.211	C20H30O7N4	[M+H]+	N'-p-Coumaroylagmatine-glucoside	Alkaloids	Phenolamine	-	3	9	9	9	56353	82277	82649	25275	26269	30912	9	9	11525	--	--
Lmhp009187	440.28	299.26	439.27	C20H42NO7P	[M+H]+	LysoPE 15:0	Lipids	LPE	-	1	21222	18312	19419	53304	57717	63954	64832	63599	58741	42922	33796	33323	--	--
Lmhp008885	440.28	299.26	439.27	C20H42NO7P	[M+H]+	LysoPE 15:0(2n isomer)	Lipids	LPE	-	1	9166.9	12110	11456	231720	268680	282400	113630	97173	97352	21676	20292	24904	--	--
Lmhn004960	441.08	289.07	442.09	C22H18O10	[M-H]-	7-O-Galloyltricetiflavan	Flavonoids	Flavanols	-	3	54543	15798	43413	17963	2266.3	11335	6116.8	9	9	22658	23124	26943	--	--
MWSHY0177	443.1	139.04	442.09	C22H18O10	[M+H]+	Catechin gallate*	Flavonoids	Flavanols	130405-40-2	3	13451	20416	8170.1	9	6127.6	9	4088.1	5081.6	9	15417	12160	14559	--	--
MWSHY0020	443.1	123.04	442.09	C22H18O10	[M+H]+	Epicatechin gallate*	Flavonoids	Flavanols	1257-08-5	3	21718	26732	18503	38448	14760	37644	4088.1	7277.2	6126.1	21693	15494	23225	--	--
pme1014	445.3	341.3	444.303	C31H40O2	[M+H]+	Menatetrenone (Vitamin K2)	Others	Vitamin	11032-49-8	3	20092	17718	18552	30303	30826	32041	23979	23491	21162	24535	24328	30839	--	--
mws0052	447.09	271.07	446.085	C21H18O11	[M+H]+	Baicalin	Flavonoids	Flavones	21967-41-9	3	9	4048.1	2007	9	6037	10269	9	9	9	218710	241160	174470	C10025	--
MWSHY0031	447.09	271.06	446.085	C21H18O11	[M+H]+	Apigenin-7-O-glucuronide	Flavonoids	Flavones	29741-09-1	3	9	4055.1	9	9	10129	9	9	9	9	255160	242170	262210	--	--
MWSslk229	447.13	285.09	446.121	C22H22O10	[M+H]+	Calycosin-7-O-glucoside	Flavonoids	Isoflavones	20633-67-4	3	9	9	9	113560	100600	113650	9	4782	8391.7	15540	12006	9	--	--
Hmcp002316	449.11	317.06	448.1	C21H20O11	[M+H]+	Isorhamnetin-3-O-arabinoside	Flavonoids	Flavonols	-	3	66531	65696	46232	9	9	9	9	9	9	747.96	9	9	--	--
mws0913	447.09	285	448.101	C21H20O11	[M-H]-	Kaempferol-3-O-galactoside (Trifolin)	Flavonoids	Flavonols	23627-87-4	2	720250	675210	779310	9	15900	14714	9	9	9	15329	15616	18960	C12626	ko00944
pmn001716	447.09	285.04	448.101	C21H20O11	[M-H]-	Carthamone	Flavonoids	Chalcones	86579-00-2	2	460370	499490	422520	9	9	9	9	9	9	9	9	9	C08598	--
mws0089	447.09	285.04	448.101	C21H20O11	[M-H]-	Kaempferol-7-O-glucoside	Flavonoids	Flavonols	16290-07-6	2	472680	9	419710	9	9	9	9	9	9	9	9	9	--	--
Lmlp003531	449.11	287.06	448.101	C21H20O11	[M+H]+	Luteolin-3'-O-glucoside	Flavonoids	Flavones	5154-41-6	3	4327700	3999900	4532000	9145.6	9436	28179	9	20742	9	9	9	7317.8	--	--
Hmpp003270	449.11	287.05	448.101	C21H20O11	[M+H]+	Luteolin-4'-O-glucoside	Flavonoids	Flavones	6920-38-3	3	1933700	4448300	4628200	27551	30208	37570	9	9	9	9	9	17829	--	--
pme2459	449.11	287.2	448.101	C21H20O11	[M+H]+	Luteolin-7-O-glucoside (Cynaroside)	Flavonoids	Flavones	5373-11-5	2	5347100	3765900	6374100	18393	12177	14676	9	9	9	9	10129	16548	C03951	ko00944
mws2209	449.11	287.06	448.101	C21H20O11	[M+H]+	Kaempferol-3-O-glucoside (Astragalin)	Flavonoids	Flavonols	480-10-4	3	4673100	3588100	4748700	9	9	9	19578	9	9318.8	12834	9	23930	C12249	ko00944,ko01110
Lmwp003442	449.11	287.06	448.101	C21H20O11	[M+H]+	Amoenin	Flavonoids	Flavonols	-	2	9	9	1229000	18963	15251	22181	9	9	9	9	27652	25142	--	--
Lmsp004301	451.12	289.07	450.116	C21H22O11	[M+H]+	3',5,5',7-Tetrahydroxyflavanone-7-O-glucoside	Flavonoids	Flavanones	-	3	164230	138650	133590	9	5130.7	9	9	9	9	9	13212	9	--	--
MWS20145	451.12	289.07	450.116	C21H22O11	[M+H]+	eriodictyol 7-O-β-D-glucopyranoside	Flavonoids	Flavanones	-	3	9	9	9	9	9	9	9373.2	9	12723	9	9	9	--	--
Lmlp005236	451.12	289.08	450.116	C21H22O11	[M+H]+	Dihydrokaempferol-3-O-glucoside	Flavonoids	Flavanonols	1049-08-8	3	97734	81976	106550	9	9	9	9404.7	6951.5	9	9	9	9	--	--
Cmxp003975	451.12	289.07	450.116	C21H22O11	[M+H]+	Okanin-4'-O-glucoside(Marein)	Flavonoids	Chalcones	535-96-6	3	229380	103430	111550	9	5077.3	9	9	9	9	10164	9	9	--	--
mws0057	451.12	289	450.116	C21H22O11	[M+H]+	Eriodictyol-7-O-glucoside	Flavonoids	Flavanones	38965-51-4	3	111620	114590	108580	6076	9	9726.1	2093.2	9	9	5038.8	9	9	--	--
Lmsn003297	449.11	287.06	450.116	C21H22O11	[M-H]-	3,4,2',4',6'-Pentahydroxychalcone-4'-O-glucoside	Flavonoids	Chalcones	-	3	9	9	9	38190	49386	27659	9	9	9	9	9	9	C16408	ko00941
mws1361	449.11	151	450.116	C21H22O11	[M-H]-	Taxifolin-3-O-rhamnoside (Astilbin)	Flavonoids	Flavanonols	29838-67-3	3	9	4493.4	9	13702	6180.7	9	9	9	9	59441	44655	56117	C17449	--
MWSmce674	451.36	89.06	450.35	C31H46O2	[M+H]+	Phylloquinone (Vitamin K1)	Others	Vitamin	84-80-0	2	6181.8	6407	6584.1	18350	18537	17970	17143	15044	19569	29876	34410	32215	--	--
Lmhp008763	452.28	311.26	451.27	C21H42NO7P	[M+H]+	LysoPE 16:1(2n isomer)	Lipids	LPE	-	1	45587	38071	43545	2300900	2546400	3053500	1506900	1304500	1504300	337510	349410	304920	--	--
Lmhp009034	452.28	311.26	451.27	C21H42NO7P	[M+H]+	LysoPE 16:1	Lipids	LPE	-	1	23885	19827	21801	200750	190250	205860	299740	295920	295440	182670	193310	183500	--	--
Hmpn005101	451.12	289.07	452.131	C21H24O11	[M-H]-	Sieboldin	Flavonoids	Chalcones	18777-73-6	3	9	9	9	9	9	9	21245	27280	17891	9	9	8468.2	--	--
Lman004187	451.13	311.08	452.132	C21H24O11	[M-H]-	Grevilloside L	Phenolic acids	Phenolic acids	1407163-59-0	3	9	2896	2247.4	40591	33643	44456	9	9	9	15005	27771	22013	--	--
Zmdn002049	451.13	289.07	452.132	C21H24O11	[M-H]-	Epicatechin-4'-O-β-D-glucopyranoside	Flavonoids	Flavanols	-	3	9	9	9	9	9	9	16839	10634	21247	9	9	15266	--	--
pmd0160	454.29	313.27	453.286	C21H44NO7P	[M+H]+	LysoPE 16:0(2n isomer)	Lipids	LPE	-	1	323080	290450	311470	406240	391200	409660	661750	623800	601830	605780	574310	555460	--	--
pmb0876	454.29	313.27	453.286	C21H44NO7P	[M+H]+	LysoPE 16:0	Lipids	LPE	53862-35-4	1	2425200	2320100	2512300	2582600	2567300	2655700	5379500	5607200	5258600	2319200	2075800	2089800	--	--
Lmzn006795	453.34	453.34	454.345	C30H46O3	[M-H]-	Ursonic acid	Terpenoids	Triterpene	6246-46-4	2	9	9	9	9	9	9	15045	12598	13423	14219	15828	9412.5	--	--
Lmqn012798	453.34	453.34	454.345	C30H46O3	[M-H]-	Urs-12(13)-en-3-one-28-oic acid	Terpenoids	Triterpene	-	2	9	9	9	9	4317.1	4660.4	12623	10988	16718	10498	11751	9	--	--
MWS5083	455.1	96.97	456.105	C17H21N4O9P	[M-H]-	Flavin Single Nucleotide(FMN)	Nucleotides and derivatives	Nucleotides and derivatives	6184-17-4	1	32924	9	33741	129640	132450	170460	176380	172310	161610	171320	162180	180150	C00061	ko00190,ko00740,ko01100,ko01110,ko01240
Lmhn004756	455.1	233.04	456.106	C23H20O10	[M-H]-	Cinnamoylferuloyltartaric acid	Phenolic acids	Phenolic acids	-	3	9	9	1376.9	9	9	9	9	1932.4	9	81683	79204	86311	--	--
mws4053	455.35	455.35	456.36	C30H48O3	[M-H]-	Ursolic acid	Terpenoids	Triterpene	77-52-1	1	15324	13411	16871	9	9	8947.7	311730	306030	357960	1039300	1308300	1114200	C08988	--
pmn001700	455.35	455.35	456.36	C30H48O3	[M-H]-	24,30-Dihydroxy-12(13)-enolupinol	Terpenoids	Triterpene	-	3	11543	9342.8	12496	11028	16465	15581	14061	21855	40258	55917	60557	9	--	--
Zmjn014062	455.35	455.35	456.36	C30H48O3	[M-H]-	(23S)-3β-hydroxydammara-21-oic acid 21,23-lactone	Terpenoids	Triterpene	-	2	22096	10262	12565	11588	21489	14057	65676	41210	30829	13277000	12483000	11957000	--	--
MWSmce052	455.36	455.36	456.36	C30H48O3	[M-H]-	3-Epiursolic acid	Terpenoids	Triterpene	989-30-0	2	18367	9	7899.2	10493	9026.7	9391	44083	9	22270	11855000	11678000	12278000	--	--
Lmmn009170	455.35	455.35	456.36	C30H48O3	[M-H]-	Mangiferolic acid	Terpenoids	Triterpene	4184-34-3	2	20468	17246	19108	9	9	9	386220	364720	337780	1246200	889090	1205000	--	--
Hmdn006855	455.35	455.35	456.361	C30H48O3	[M-H]-	3,4-Cycloopen-cycloaltin-4(29),25-diene-24(R)-hydroxy-3-carboxylic acid	Terpenoids	Triterpene	-	3	3540.9	2190.6	2482.4	4320.3	6314.6	7014.6	17383	16035	16987	55405	67430	64073	--	--
Hmdn006685	455.35	455.35	456.361	C30H48O3	[M-H]-	3,4-Cycloopen-cycloaltin-4(29),25-diene-24(S)-hydroxy-3-carboxylic acid	Terpenoids	Triterpene	-	3	10152	11286	10565	9	12015	11854	30168	31940	30457	11901	27916	5920.2	--	--
Hmdn006566	455.35	455.35	456.361	C30H48O3	[M-H]-	3,4-Open loop-lupine-4(23),20(29)-diene-24-hydroxy-3-carboxylic acid	Terpenoids	Triterpene	-	3	9	9	9	10533	5356.9	11786	50116	89113	74862	7667.8	8066.3	11379	--	--
pmb0464	458.1	116.3	457.143	C16H27NO14	[M+H]+	L-Aspartic acid-O-diglucoside	Amino acids and derivatives	Amino acids and derivatives	-	3	1176100	1403500	1309600	45407	51773	47977	38778	64965	44418	9	1407.6	9	--	--
mws0034	457.08	169.01	458.085	C22H18O11	[M-H]-	Epigallocatechin-3-gallate	Flavonoids	Flavanols	989-51-5	3	221980	137660	214080	112700	36413	45050	9	16233	12816	86647	66306	73961	C09731	--
mws2220	457.08	169.02	458.085	C22H18O11	[M-H]-	Gallocatechin 3-O-gallate	Flavonoids	Flavanols	5127-64-0	3	320760	185330	205190	92628	32106	45992	12985	13992	12124	88722	54285	44261	--	--
pmb2654	460.1	117.9	461.153	C19H27NO12	[M-H]-	Anthranilate-1-O-Sophoroside	Phenolic acids	Phenolic acids	-	3	304310	311000	290930	36195	41973	37092	14238	18198	6227.9	9500.8	8260.3	9672.4	--	--
Lmhn002321	461.07	167.04	462.08	C21H18O12	[M-H]-	Vnilloylcaffeoyltartaric acid	Phenolic acids	Phenolic acids	-	3	303160	361420	276450	9	9	9	9	8044.9	9	9	9	9	--	--
HJAP011	463.11	343.08	462.116	C22H22O11	[M+H]+	Chrysoeriol-8-C-glucoside (Scoparin)	Flavonoids	Flavonoid carbonoside	301-16-6	2	9	9	1045.7	25912	34342	26897	9	2065.2	9	9	2075.2	9	--	--
pmb2999	461.11	299.1	462.116	C22H22O11	[M-H]-	Chrysoeriol-5-O-glucoside	Flavonoids	Flavones	-	3	303850	276260	254540	9	9	9	9	9	9	9	9	9142.9	--	--
Hmmp004965	463.12	301.07	462.116	C22H22O11	[M+H]+	Diosmetin-7-O-glucoside*	Flavonoids	Flavanones	20126-59-4	3	9	9	4290.9	9	14603	28607	9	9	9	63628	61534	58646	--	--
Cmyp002064	463.12	301.08	462.116	C22H22O11	[M+H]+	Yuanhuanin	Flavonoids	Flavones	83133-14-6	3	7165.1	9	9	9	9	9	9	9	9	157660	165700	120120	--	--
Lmnp002845	463.13	343.09	462.116	C22H22O11	[M+H]+	Hispidulin-8-C-glucoside	Flavonoids	Flavonoid carbonoside	-	2	1040.5	9	1075.4	36275	36423	26897	3109.7	1052.8	9	3200.8	3175.1	1052.7	--	--
pmp000579	463.12	301.07	462.116	C22H22O11	[M+H]+	Diosmetin-7-O-galactoside*	Flavonoids	Flavanones	-	3	21182	16502	19503	9	9	9	9	9	7766.7	59046	65929	70197	--	--
Hmgp002189	463.13	301.07	462.118	C22H22O11	[M+H]+	Hispidulin-7-O-Glucoside	Flavonoids	Flavones	17680-84-1	3	13512	16065	19982	9	9	24126	6083	9	9	64171	51865	66304	C17762	--
Hmcn001884	463.09	301.03	464.095	C21H20O12	[M-H]-	6-Hydroxyluteolin 5-glucoside	Flavonoids	Flavones	-	1	2023700	2210600	1782700	96674	55047	89585	10339	13962	9	9	9	9	--	--
mws0856	463.09	301	464.095	C21H20O12	[M-H]-	Quercetin-4'-O-glucoside (Spiraeoside)	Flavonoids	Flavonols	20229-56-5	2	2216500	2180900	1928700	87228	59844	46446	13607	13630	16872	9	9	9	--	--
Zmhp004034	465.1	303.05	464.095	C21H20O12	[M+H]+	Rhodiolgin	Flavonoids	Flavonols	94696-39-6	3	11900000	5221500	7835200	9	14377	17246	9	9	9	9	9	9	--	--
pmp001309	465.1	303.1	464.095	C21H20O12	[M+H]+	6-Hydroxykaempferol-7-O-glucoside	Flavonoids	Flavonols	-	3	9904200	9124700	8607900	61086	53900	64436	10520	9	9	20765	9	14125	--	--
MWSHY0046	465.1	303.05	464.095	C21H20O12	[M+H]+	Quercetin-3-O-glucoside (Isoquercitrin)	Flavonoids	Flavonols	482-35-9	3	3019300	2694500	2983000	9	9	32150	13379	16548	11384	13180	9	9	C05623	ko00944,ko01100,ko01110
mws1329	463.09	301.03	464.095	C21H20O12	[M-H]-	Quercetin-7-O-glucoside	Flavonoids	Flavonols	491-50-9	2	2123800	2543700	2192300	76802	86721	81774	9	9	9	9	9	9	C12639	--
Smgp004575	465.1	303.05	464.095	C21H20O12	[M+H]+	Quercetin-5-O-β-D-glucoside	Flavonoids	Flavonols	-	3	2942700	2709900	2673100	9121.1	10149	10314	15436	11415	9	14405	9	19797	--	--
Lmdp003286	465.1	303.06	464.095	C21H20O12	[M+H]+	Isohyperoside	Flavonoids	Flavonols	35589-21-0	3	3139600	2631700	2831700	20522	21519	9	9	16161	9	13377	9	13595	--	--
MWSHY0113	465.1	303.06	464.095	C21H20O12	[M+H]+	Quercetin-3-O-galactoside (Hyperin)	Flavonoids	Flavonols	482-36-0	3	3205200	2172500	2742500	18526	22500	14676	29009	10204	9	16220	9	9	C10073	--
Lmzp002365	465.14	303.09	464.131	C22H24O11	[M+H]+	Hesperetin-7-O-glucoside	Flavonoids	Flavones	31712-49-9	3	63828	40551	34548	9	7450.8	9	9	9	8578.4	9	9	9	C16422	ko00941
pme1598	463.12	301	464.132	C22H24O11	[M-H]-	Hesperetin-5-O-glucoside	Flavonoids	Flavanones	69651-80-5	3	1616100	1992300	1723400	49985	63523	43781	9	10065	9	9	9	9	--	--
Lmhp009769	466.29	325.27	465.286	C22H44NO7P	[M+H]+	LysoPE 17:1	Lipids	LPE	-	1	9	9	9	38090	43528	47474	75645	54120	46222	65580	60845	81001	--	--
Lmhp009464	466.29	325.27	465.286	C22H44NO7P	[M+H]+	LysoPE 17:1(2n isomer)	Lipids	LPE	-	1	25774	25576	22920	591920	642540	675110	265350	242350	271680	111570	117030	119980	--	--
pmd0130	468.31	184.07	467.301	C22H46NO7P	[M+H]+	LysoPC 14:0	Lipids	LPC	20559-16-4	2	9	9	9	19229	20213	19352	27058	26041	24824	29175	37566	26131	--	--
Lmyn012274	469.33	469.33	470.34	C30H46O4	[M-H]-	Semimoronic acid	Terpenoids	Triterpene	102053-38-3	3	11859	6328.1	9060.6	5835.5	13085	10530	8562.8	19289	12458	12552	14562	14131	--	--
Hmjn008136	469.33	469.33	470.34	C30H46O4	[M-H]-	Camaldulenic acid	Terpenoids	Triterpene	71850-15-2	2	9	9	9	9	9	9	9	91087	9	8080800	8183100	8115100	--	--
Lmmn009932	469.37	469.37	470.376	C31H50O3	[M-H]-	Ambolic acid	Terpenoids	Triterpene	13878-93-8	3	36334	9	40944	45066	48544	49139	22341	38799	34170	9	45194	45983	--	--
Zmpn008194	471.35	471.35	472.355	C30H48O4	[M-H]-	Corosolic acid	Terpenoids	Triterpene	4547-24-4	3	30033	30017	21164	9	9	9	6150300	6390600	6389000	14437000	14254000	14670000	--	--
pmn001705	471.35	471.35	472.355	C30H48O4	[M-H]-	3,24-Dihydroxy-17,21-semiacetal-12(13)oleanolic fruit	Terpenoids	Triterpene	-	1	9	9	9	9	9	9	4144000	4061100	4085600	9576100	9576800	9142800	--	--
Hmbn005207	471.35	471.35	472.355	C30H48O4	[M-H]-	Hederagenin	Terpenoids	Triterpene	465-99-6	1	31784	26414	23824	9	9	9	9	9	9	17904000	33733000	18366000	--	--
Smpn011792	471.34	471.34	472.355	C30H48O4	[M-H]-	2,3-Dihydroxy-12-ursen-28-oic acid	Terpenoids	Triterpene	-	1	27055	19906	24965	9	9	9	9	9	9	14946000	13753000	14280000	--	--
pmn001706	471.35	471.35	472.355	C30H48O4	[M-H]-	2-Hydroxyoleanolic acid	Terpenoids	Triterpene	26707-60-8	1	9	17835	17544	9	9	9	9	181910	202110	7015700	5729300	5538400	--	--
mws1610	471.35	471.35	472.355	C30H48O4	[M-H]-	Maslinic acid	Terpenoids	Triterpene	4373-41-5	1	9	9	23435	9	9	9	697340	9	9	10112000	10468000	9943200	C16939	--
Lmzn106284	471.35	471.35	472.355	C30H48O4	[M-H]-	Alphitolic acid	Terpenoids	Triterpene	19533-92-7	2	9	39694	38387	9	9	9	113120	109660	117040	9946700	10001000	9393500	C16912	--
Lmzn006169	471.35	471.35	472.355	C30H48O4	[M-H]-	Pomolic acid	Terpenoids	Triterpene	13849-91-7	1	154610	74012	73987	9	9	9	9	9	9	12893000	12925000	11230000	--	--
pmb1912	474.17	327	473.166	C20H23N7O7	[M+H]+	10-Formyltetrahydrofolic Acid	Alkaloids	Alkaloids	2800-34-2	2	3553300	3205600	3297200	846750	460200	519520	412850	463090	400960	38187000	37271000	20914000	C00234	ko00670,ko00970,ko01100,ko01200,ko01240
Lmhp008233	474.26	333.24	473.254	C23H40NO7P	[M+H]+	LysoPE 18:4	Lipids	LPE	-	3	21214	21380	21385	9	9	9	9	9	9	9	9	9	--	--
pmn001727	474.18	312.12	475.184	C24H29NO9	[M-H]-	N-(4-O-(Glucosyl)-E-feruloyl)-tyramine	Alkaloids	Phenolamine	-	3	9	9	9	33091	31902	107240	128240	126550	140200	9	20970	9	--	--
Lmhp008801	476.28	335.26	475.27	C23H42NO7P	[M+H]+	LysoPE 18:3	Lipids	LPE	-	1	26192	23271	22127	28316	28090	26698	148880	143170	165440	1774600	1835600	2021300	--	--
Lmhp008589	476.28	335.26	475.27	C23H42NO7P	[M+H]+	LysoPE 18:3(2n isomer)	Lipids	LPE	-	1	11707	15505	17382	208610	224190	233190	977590	1077300	1104100	4736300	4719500	4750700	--	--
pmp000583	477.1	301.07	476.095	C22H20O12	[M+H]+	Diosmetin-7-O-glucuronide	Flavonoids	Flavanones	35110-20-4	3	9	9	9	7686.8	7908	3649.5	9	4981.9	9	246980	268550	247290	--	--
pme1683	477.2	258	476.168	C18H32CaN2O10	[M+H]+	Calcium Pantothenate	Organic acids	Organic acids	137-08-6	3	98257	94937	100380	53801	48391	52695	181800	170470	154870	581340	593460	541110	C12276	--
Lmjn002774	475.18	179.07	476.189	C21H32O12	[M-H]-	Darendoside B	Phenolic acids	Phenolic acids	-	3	676400	569420	607770	14068	13385	9291.3	51077	52559	53271	384890	349110	362490	--	--
mws4030	475.38	391.4	476.387	C30H52O4	[M-H]-	Protopanaxtriol	Terpenoids	Triterpene	34080-08-5	3	12597	13655	13523	9	9	1046.2	9	9	9	9	9	9	C20716	--
pmb0874	478.29	337.27	477.286	C23H44NO7P	[M+H]+	LysoPE 18:2(2n isomer)	Lipids	LPE	-	2	3616900	3423400	3362700	6719900	6663700	7195700	5917500	5483800	6165400	12367000	11225000	11501000	--	--
pmb0881	478.29	337.27	477.286	C23H44NO7P	[M+H]+	LysoPE 18:2	Lipids	LPE	-	2	503350	530370	520840	814450	796530	373720	788490	717770	759350	3580300	3645300	3615600	--	--
Hmcp002207	479.12	317.06	478.111	C22H22O12	[M+H]+	Isorhamnetin-7-O-glucoside (Brassicin)	Flavonoids	Flavonols	6743-96-0	1	7112400	6281300	5750600	14319	9	9	9	3031	9	9	9	9	--	--
Lmjp003044	479.12	317.06	478.111	C22H22O12	[M+H]+	Isorhamnetin-3-O-Glucoside	Flavonoids	Flavonols	5041-82-7	3	6514200	5893200	7357300	9	9	11944	9	9237.7	9	9	9	9826.2	--	--
HJAP156	479.12	333.07	478.111	C22H22O12	[M+H]+	Laricitrin-3-O-rhamnoside	Flavonoids	Flavonols	-	3	9	9	9	18633	23928	33470	9	1002.7	9	5941.9	6920	16100	--	--
pma0214	479	317.1	478.111	C22H22O12	[M+H]+	6-C-Methylquercetin-3-O-glucoside	Flavonoids	Flavonols	-	3	2079400	2089000	1697600	9	9	9	9	9	9	4114.1	9	9	--	--
Hmgp002148	479.12	317.06	478.112	C22H22O12	[M+H]+	Nepetin-7-O-alloside	Flavonoids	Flavones	-	1	4787500	4504100	4441700	9	9	9	9	9	9	9	9	9	--	--
Lmnn002886	477.14	179.03	478.148	C23H26O11	[M-H]-	1'-O-(3,4-Dihydroxyphenethyl)-O-caffeoyl-glucoside	Phenolic acids	Phenolic acids	-	3	9	9	9	37499	33766	36449	9	9	9	9	9	9	--	--
pmb0856	480.31	339.29	479.301	C23H46NO7P	[M+H]+	LysoPE 18:1(2n isomer)	Lipids	LPE	-	3	103300	104800	86130	83828	64997	80863	164590	142710	152040	641920	533480	534760	--	--
mws0289	480.31	339.29	479.301	C23H46NO7P	[M+H]+	LysoPE 18:1	Lipids	LPE	89576-29-4	3	162400	182950	193360	70269	128520	139640	256160	250200	254300	1015600	1039200	992480	--	--
pmb2260	480.31	184.07	479.301	C23H46NO7P	[M+H]+	LysoPC 15:1	Lipids	LPC	-	2	23328	21004	25777	15491	19740	18130	24829	22656	21941	151840	113440	208360	--	--
Lmpp003465	481.1	319.04	480.09	C21H20O13	[M-H]-	Myricetin-3-O-glucoside*	Flavonoids	Flavonols	19833-12-6	3	85898	108630	85653	9328	4182.2	16220	9	9	9	9	9	8168.2	--	--
Lmmp003271	481.1	319.05	480.09	C21H20O13	[M+H]+	Gossypetin-8-O-β-D-glucoside	Flavonoids	Flavonols	652-78-8	3	73572	72019	68650	5185	5226.7	4140.1	7340.3	4160.2	5107.4	4121.2	9	9	C10051	--
Lmhp009129	482.32	184.07	481.317	C23H48NO7P	[M+H]+	LysoPC 15:0(2n isomer)	Lipids	LPC	-	1	26634	30647	29559	51123	63701	73576	153300	144440	155570	266480	281380	270980	--	--
pmb2319	482.32	184.07	481.317	C23H48NO7P	[M+H]+	LysoPC 15:0	Lipids	LPC	108273-89-8	1	22179	19946	19946	50757	50645	51959	144970	140370	128700	220710	256040	216670	--	--
pmb0880	482.32	341.31	481.317	C23H48NO7P	[M+H]+	LysoPE 18:0(2n isomer)	Lipids	LPE	-	3	4938.9	2326.4	1623.4	9	9	1689	4727.8	9	5816.4	18403	23325	21457	--	--
pmb0883	482.32	341.31	481.317	C23H48NO7P	[M+H]+	LysoPE 18:0	Lipids	LPE	69747-55-3	3	114390	109400	112840	150050	147880	154220	1830700	1703700	1664500	282550	283790	259530	--	--
HJN104	481.14	319.08	482.105	C21H22O13	[M-H]-	Dihydromyricetin-3-O-glucoside	Flavonoids	Flavanonols	-	3	9	9	9	31013	32942	37642	9	9	9	113940	121830	123660	--	--
pmb3072	481.14	319.3	482.142	C22H26O12	[M-H]-	3-O-p-Coumaroylshikimic acid-O-glucoside	Phenolic acids	Phenolic acids	-	3	9	9	9	12007	11634	9	9	9	9	23088	31305	25913	--	--
pmb3066	481.14	319.2	482.142	C22H26O12	[M-H]-	5-O-p-Coumaroylshikimic acid O-glucoside	Phenolic acids	Phenolic acids	-	3	9	9	9	98963	120050	99532	14715	13622	52536	104130	141260	124780	--	--
pma0680	484.24	220.1	483.237	C26H33N3O6	[M+H]+	N1-Caffeoyl-N10-Feruloylspermidine	Alkaloids	Phenolamine	-	3	2186.3	9	739.41	33799	37788	37906	9	2516.8	2208.7	9	9	803.04	--	--
Hmbp002498	487.14	193.05	486.137	C21H26O13	[M+H]+	Scopoletin-7-O-xylosyl(1→6)glucoside	Lignans and Coumarins	Coumarins	-	1	9	9	9	9	9	9	3527500	3655100	4090400	9	9	9	--	--
Lmmn000214	487.17	341.11	488.174	C18H32O15	[M-H]-	Solatriose	Others	Saccharides and Alcohols	528-40-5	3	115780	80875	78813	14658	15987	13945	15877	9	3189.8	9	2278.4	3122.5	--	--
Hmjn003948	487.35	487.35	488.35	C30H48O5	[M-H]-	Madasiatic acid	Terpenoids	Triterpene	26532-66-1	2	9	20756	9	9	9	9	2208600	2084500	2191700	9	9	9	--	--
Smpn009230	487.34	487.34	488.35	C30H48O5	[M-H]-	2α,3α,23-trihydroxyolean-12-en-28-oic acid	Terpenoids	Triterpene	-	2	9	31976	9	9	9	9	2355900	2353400	2383100	9	9	9	--	--
Lmmp003903	491.12	287.05	490.111	C23H22O12	[M+H]+	Kaempferol-3-O-(2''-acetyl)glucoside	Flavonoids	Flavonols	-	3	34921	34218	22814	9	9	4241.6	9	9	9	9	9	9	--	--
Lmmn003398	489.11	285.04	490.111	C23H22O12	[M-H]-	Kaempferol-3-O-(6''-acetyl)glucoside	Flavonoids	Flavonols	-	3	340430	318180	254400	9	9	9	9	9	9	14608	10142	9	--	--
pmb0863	492.31	184.07	491.301	C24H46NO7P	[M+H]+	LysoPC 16:2(2n isomer)	Lipids	LPC	-	3	8637.3	6048.7	5698.1	11632	10624	13262	19880	19784	20174	28147	33118	33901	--	--
pma1303	492.31	184.07	491.301	C24H46NO7P	[M+H]+	LysoPC 16:2	Lipids	LPC	-	3	5889	9	7462.5	9435.6	9	14047	21406	9	9	9	32189	34270	--	--
pmb3042	491.12	329.1	492.127	C23H24O12	[M-H]-	Tricin-5-O-Glucoside	Flavonoids	Flavones	32769-00-9	3	9	9	9	72005	79732	65819	11142	9	9	16720	16410	9	--	--
Cmsn002067	491.19	315.12	492.2	C25H32O10	[M-H]-	7S,8R-threo-3',9,9'-trihydroxy-3-methoxy-4',7-epoxy-neolignan-4-O-rhamnoside	Lignans and Coumarins	Lignans	-	3	9	9	9	9	9	9	582300	500120	574560	9	9	9	--	--
pmp001270	494.32	184.07	493.317	C24H48NO7P	[M+H]+	LysoPC 16:1	Lipids	LPC	76790-27-7	1	12579	21085	24898	35013	31562	9	59345	125150	146170	404240	377010	205930	--	--
Lmhp008833	494.32	184.07	493.317	C24H48NO7P	[M+H]+	LysoPC 16:1(2n isomer)	Lipids	LPC	-	1	56232	57211	54435	153590	341620	146060	842480	213720	797160	1258100	1575800	1659900	--	--
pmb0855	496.34	184.07	495.332	C24H50NO7P	[M+H]+	LysoPC 16:0	Lipids	LPC	17364-16-8	1	12767000	12129000	12097000	8652300	8514200	8149400	11600000	11432000	12357000	13148000	13079000	12654000	--	--
pmd0132	496.34	184.07	495.332	C24H50NO7P	[M+H]+	LysoPC 16:0(2n isomer)	Lipids	LPC	-	1	1175000	1246000	1159500	901200	900590	943850	1673400	1732900	1870400	6087200	6012500	6073000	--	--
Lmhp009349	502.29	361.27	501.286	C25H44NO7P	[M+H]+	LysoPE 20:4(2n isomer)	Lipids	LPE	-	3	9	9	9	16388	20338	20477	22868	23848	26214	8471.4	8743.1	9087.4	--	--
Lmhp009497	502.29	361.27	501.286	C25H44NO7P	[M+H]+	LysoPE 20:4	Lipids	LPE	-	3	1521.2	9	9	18868	20377	20620	21678	25883	27579	6069.3	7117.4	6880.8	--	--
Lmhp009802	504.31	363.29	503.301	C25H46NO7P	[M+H]+	LysoPE 20:3(2n isomer)	Lipids	LPE	-	3	3920.9	4470.5	3987.4	9	9	9	3683	9	3928	22818	24111	22014	--	--
HJAP135	505.12	257.08	504.126	C24H24O12	[M+H]+	Pinocembrin-7-O-(6''-O-malonyl)glucoside	Flavonoids	Flavanones	-	3	11866	12753	10765	11169	12739	10638	9	9	9	9017.1	9	9	--	--
Lmsn002288	503.14	341.09	504.148	C21H28O14	[M-H]-	1-O-Caffeoyl-(6-O-glucosyl)-β-D-glucose	Phenolic acids	Phenolic acids	-	2	9	9	9	9	9	9	340270	380860	351340	44077	38771	34993	--	--
mws1589	503.16	179	504.169	C18H32O16	[M-H]-	D-Panose	Others	Saccharides and Alcohols	33401-87-5	3	107640	79095	125720	9	9	9	17672	28640	21878	77839	51772	53025	C00713	--
MWS0442	527.16	365.1	504.169	C18H32O16	[M+Na]+	Maltotriose	Others	Saccharides and Alcohols	1109-28-0	3	37368	76396	57488	7687.7	6906.6	5528.1	36300	29258	9	5526.1	10364	10505	C01835	ko02010
pme0500	503.16	323	504.169	C18H32O16	[M-H]-	D-Melezitose	Others	Saccharides and Alcohols	597-12-6	2	320130	390630	262340	2828.8	5033	3834.5	9	9454.8	7968	9	7510	6322.6	C08243	--
pme2125	503.16	179	504.169	C18H32O16	[M-H]-	Raffinose	Others	Saccharides and Alcohols	512-69-6	3	461010	355360	341550	3485.7	9	9	22638	14275	22639	87061	186870	88069	C00492	ko00052,ko01100,ko02010
pmp001141	506.2	145	505.195	C25H31NO10	[M+H]+	Cimicifugamide	Alkaloids	Phenolamine	-	1	96374	82805	86310	2069.6	5940.4	9	92205	116890	117640	9	9	9	--	--
Lmhp010514	506.32	365.31	505.317	C25H48NO7P	[M+H]+	LysoPE 20:2(2n isomer)	Lipids	LPE	-	3	97501	92016	96414	2567.5	9	9	10626	9682	10796	40437	46696	47497	--	--
Lmhp010757	506.32	365.31	505.317	C25H48NO7P	[M+H]+	LysoPE 20:2	Lipids	LPE	-	3	121730	112910	104700	4458.5	9	9	16369	12064	15754	49511	50976	48254	--	--
Lmhp008718	506.32	184.07	505.317	C25H48NO7P	[M+H]+	LysoPC 17:2	Lipids	LPC	-	3	17078	18952	16776	14147	12413	17934	75473	64754	71616	61552	59531	73656	--	--
pmb3045	505.1	329.1	506.106	C23H22O13	[M-H]-	Tricin-7-O-Glucuronide	Flavonoids	Flavones	-	3	9	9	9	58385	63295	58378	9	9	9	9	9	9	--	--
Hmln002199	505.1	300.03	506.107	C23H22O13	[M-H]-	Quercetin-3-O-(6''-acetyl)galactoside	Flavonoids	Flavonols	-	3	251670	309740	336790	9	9	9	9	9	9	9	9	9	--	--
Lmhp009590	508.34	184.07	507.332	C25H50NO7P	[M+H]+	LysoPC 17:1	Lipids	LPC	-	1	28118	27421	36841	13333	15550	9	23950	17875	45355	91951	143380	148970	--	--
Hmcn000773	507.17	179.05	508.179	C21H32O14	[M-H]-	6'-O-Glucosylaucubin	Others	Others	-	3	98192	95378	101710	9	9	9	9	9	9	9	9	9	--	--
pmb2406	510.36	184.07	509.348	C25H52NO7P	[M+H]+	LysoPC 17:0	Lipids	LPC	50930-23-9	2	499460	531750	561060	322310	327230	318450	1699200	1444200	1506200	827870	813270	839280	--	--
Lmhp010515	510.36	184.07	509.348	C25H52NO7P	[M+H]+	LysoPC 17:0(2n isomer)	Lipids	LPC	-	2	9	9	9	9	13884	21003	9	9	114410	9	11400	9	--	--
Hmqp006235	516.3	184.07	515.297	C26H46NO7P	[M+H]+	LysoPC 18:4	Lipids	LPC	-	3	35166	34710	33724	9	9	9	9	9	9	47735	42967	66526	--	--
Lmhp010573	517.34	263.24	516.33	C27H48O9	[M+H]+	1-Linoleoylglycerol-3-O-glucoside	Lipids	Glycerol ester	-	2	6624.9	9	3822.4	9	9	9	9	9	9	9	9	9	--	--
pmb0865	518.32	184.07	517.317	C26H48NO7P	[M+H]+	LysoPC 18:3(2n isomer)	Lipids	LPC	-	1	87181	68665	48101	1015600	987350	990540	8517200	8269900	9170900	30399000	30501000	29715000	--	--
pmp000194	519.11	271.05	518.106	C24H22O13	[M+H]+	6''-O-Malonylgenistin	Flavonoids	Isoflavones	51011-05-3	3	7078.1	9	9	2623500	2216500	2748200	1047.2	9	5041	386840	302810	321920	C16192	ko00943
Hmbn002692	517.16	175.04	518.164	C22H30O14	[M-H]-	6'-O-Feruloyl-D-sucrose	Phenolic acids	Phenolic acids	118230-77-6	3	9	9	9	57614	72399	65782	9	9	7850.4	9	9	9	--	--
pmn001458	517.16	175	518.164	C22H30O14	[M-H]-	Sibiricose A5	Phenolic acids	Phenolic acids	107912-97-0	3	9	9	9	44629	61486	58183	10124	9	9	9	9	9	--	--
pmp000531	519.19	357.13	518.179	C26H30O11	[M+H]+	Phellamurin	Flavonoids	Flavanonols	52589-11-4	3	9	9	9	9	9	9	73517	65924	72118	9	13375	19408	C09808	--
pmp001251	520.34	184.07	519.332	C26H50NO7P	[M+H]+	LysoPC 18:2(2n isomer)	Lipids	LPC	-	1	6726400	6834800	6829000	8000000	8674500	9027000	15395000	14413000	13829000	27152000	27493000	24531000	--	--
pma0791	521	273	520	C24H24O13	[M+H]+	Naringenin-7-O-(6''-malonyl)glucoside	Flavonoids	Flavanones	-	3	19401	22403	23786	236260	218490	244990	9	9	2146.3	44337	42859	54016	--	--
Li512111	519.11	315.05	520.122	C24H24O13	[M-H]-	Isorhamnetin-3-O-(6''-acetylglucoside)	Flavonoids	Flavonols	-	2	2494400	1848100	1708600	9	9	9	9	9	9	9	9	9	--	--
Lmsp003655	521.2	131.05	520.194	C26H32O11	[M+H]+	Dehydrodiconiferyl alcohol-gamma'-O-glucoside	Phenolic acids	Phenolic acids	-	3	36316	19197	29012	9	9	9	9	9	9	35270	33155	26246	--	--
pmn001378	519.19	357.14	520.194	C26H32O11	[M-H]-	Pinoresinol-4-O-glucoside	Lignans and Coumarins	Lignans	41607-20-9	3	9	12173	14549	9	142210	9	9	9	9	92365	93290	9	C17529	--
Lmhp010190	522.36	184.07	521.348	C26H52NO7P	[M+H]+	LysoPC 18:1(2n isomer)	Lipids	LPC	-	1	10707000	10920000	10052000	3604000	3530300	3737200	6138100	5274800	6054000	33440000	31996000	32556000	--	--
pmb3041	521.09	329.2	522.101	C23H22O14	[M-H]-	Tricin-7-O-saccharic acid	Flavonoids	Flavones	-	3	26985	34914	26431	9	9	9	15431	13322	20754	92502	93925	140030	--	--
Lmyn003971	521.2	359.15	522.21	C26H34O11	[M-H]-	Dihydrodehydrodiconiferyl alcohol-4-O-β-D-glucopyranoside	Lignans and Coumarins	Lignans	-	3	9	9	9	120330	139970	131030	9	9	9	26983	23021	18851	--	--
HJN083	521.2	359.15	522.211	C26H34O11	[M-H]-	Lariciresinol-4'-O-glucoside	Lignans and Coumarins	Lignans	143663-00-7	3	9	9	9	43541	39460	38896	9	9	9	9	9	9	--	--
mws0126	524.37	184.07	523.364	C26H54NO7P	[M+H]+	LysoPC 18:0	Lipids	LPC	19420-57-6	1	1844300	1765300	1715900	1228100	1171200	1166000	15215000	14891000	15114000	4265300	4312400	4280400	--	--
pmd0136	524.37	184.07	523.364	C26H54NO7P	[M+H]+	LysoPC 18:0(2n isomer)	Lipids	LPC	-	1	2897500	2329700	2710500	1665500	1798200	1636400	23111000	19687000	22893000	5781700	5409200	5529400	--	--
Lmtn003096	523.21	361.14	524.226	C26H36O11	[M-H]-	Secoisolariciresinol 4-O-glucoside	Lignans and Coumarins	Lignans	-	3	910030	975310	863050	9	9	9	574460	624470	635290	93530	79185	75044	--	--
pmb0746	527.15	331.08	526.148	C27H26O11	[M+H]+	Tricin-4'-O-(guaiacylglycerol)ether	Flavonoids	Flavones	-	3	9	9	9	12443	9999.8	14856	9	9	9	1733.8	3252.1	9	--	--
pmp000234	527.15	331.08	526.148	C27H26O11	[M+H]+	Salcolin A	Flavonoids	Flavones	-	3	9	9	4341.8	23092	20409	20545	9	9	9	9	9	9	--	--
Lmhp010041	528.31	387.29	527.301	C27H46NO7P	[M+H]+	LysoPE 22:5	Lipids	LPE	-	3	9	9	9	19003	24634	22456	5277.9	5793.3	6086.9	9	9	9	--	--
Lmhp007840	534.36	184.07	533.348	C27H52NO7P	[M+H]+	LysoPC 19:2	Lipids	LPC	-	3	6817.5	7745	9	58639	47756	39839	125210	104220	125590	59044	41707	58917	--	--
Lmhp007598	534.36	184.07	533.348	C27H52NO7P	[M+H]+	LysoPC 19:2(2n isomer)	Lipids	LPC	-	3	10780	9	5634.5	33094	32792	31204	108300	98117	104690	80360	54310	62165	--	--
Lmmp003817	535.11	287.05	534.101	C24H22O14	[M+H]+	Kaempferol-3-O-(6''-malonyl)glucoside	Flavonoids	Flavonols	-	3	2924200	3185100	2738500	7183.6	9	9	9	9	9	9	9	7727.9	--	--
Lmdp004892	535.11	287.05	534.101	C24H22O14	[M+H]+	Kaempferol-3-O-(6''-malonyl)galactoside	Flavonoids	Flavonols	-	3	2894300	2051500	2807300	9	13604	6983.2	9	9	1761.5	13271	15384	9	--	--
Lmtp002942	535.14	499.12	534.137	C25H26O13	[M+H]+	Apigenin-6,8-di-C-arabinoside	Flavonoids	Flavonoid carbonoside	-	1	9	2838.4	9	972900	808810	877050	9	9	9	62427	89980	63803	--	--
pmp001110	535.14	517.13	534.137	C25H26O13	[M+H]+	Apigenin-6-C-xyloside-8-C-arabinoside	Flavonoids	Flavonoid carbonoside	-	1	9	9	9	309040	328870	299750	9	11362	9	45113	43282	35340	--	--
Lmtp002822	535.14	499.12	534.137	C25H26O13	[M+H]+	Apigenin-6-C-arabinoside-8-C-xyloside	Flavonoids	Flavonoid carbonoside	-	1	9	9	9	760290	880200	735450	9	5083.6	9	56757	77266	76574	--	--
mws0092	533.2	371	534.21	C27H34O11	[M-H]-	Arctiin	Lignans and Coumarins	Lignans	20362-31-6	3	9	9	9	9	9	9	9	9	9	173630	84735	205190	C16915	--
Lmhp010908	536.37	184.07	535.364	C27H54NO7P	[M+H]+	LysoPC 19:1	Lipids	LPC	-	1	209840	193730	187160	398090	413940	422620	474910	487980	525270	393460	416840	400930	--	--
Zmfn000481	535.04	323.03	536.044	C14H22N2O16P2	[M-H]-	Uridine-5'-Diphosphate-D-Xylose	Nucleotides and derivatives	Nucleotides and derivatives	3616-06-6	3	9	9	9	138740	140930	133730	4026	7991.3	9	190390	174130	158840	C00190	ko00520,ko00908,ko01100
Cmxp004324	537.12	289.07	536.117	C24H24O14	[M+H]+	Okanin-4'-O-(6''-O-malonyl)glucoside	Flavonoids	Chalcones	-	3	58532	52234	65608	981.1	9	9	3855.9	1781.8	9	9	9	9	--	--
Cmbn004440	535.15	179.04	536.153	C25H28O13	[M-H]-	10-O-[(E)-Caffeoyl]-geniposidic acid	Terpenoids	Monoterpenoids	-	2	84874	73365	79339	16152	27745	17533	10552	9	9	1505900	1311000	1487100	--	--
Lmhp008742	542.32	184.07	541.317	C28H48NO7P	[M+H]+	LysoPC 20:5	Lipids	LPC	162440-04-2	3	2345.8	2850.9	1847	5374.8	4190	7235.1	8883.9	9902.6	9884.2	30798	37193	29871	--	--
pmc0960	544.34	184.07	543.332	C28H50NO7P	[M+H]+	LysoPC 20:4	Lipids	LPC	-	3	4515.7	4297.7	3762.3	49027	44085	46059	180710	166240	191440	67525	65276	58448	--	--
pmp001282	544.34	485.27	543.333	C28H50NO7P	[M+H]+	Propyl 2-(trimethylammonio)ethyl phosphate	Others	Others	-	3	82474	65224	73743	4638.2	3626.2	3717.4	24241	17871	25928	556040	597880	498550	--	--
Lmhp009890	546.36	184.07	545.348	C28H52NO7P	[M+H]+	LysoPC 20:3	Lipids	LPC	1199257-41-4	3	16074	20846	17627	13097	8008.8	9429.4	51459	52453	70723	181740	178130	177110	--	--
pmd0146	548.37	184.07	547.364	C28H54NO7P	[M+H]+	LysoPC 20:2(2n isomer)	Lipids	LPC	-	3	160100	148970	158280	7967.4	7785.6	7137.1	17171	20940	19178	265200	262950	255610	--	--
pmd0147	548.37	184.07	547.364	C28H54NO7P	[M+H]+	LysoPC 20:2	Lipids	LPC	-	3	156980	155880	163280	6979.6	6677.9	7099.4	16452	13847	18765	251520	274430	265080	--	--
pmb0608	549.12	301.4	548.117	C25H24O14	[M+H]+	Chrysoeriol-7-O-(6''-malonyl)glucoside	Flavonoids	Flavones	-	3	9	9	4529.5	14104	15178	9	9	9	9	259890	266970	189510	--	--
Lmhp011549	550.39	184.07	549.379	C28H56NO7P	[M+H]+	LysoPC 20:1	Lipids	LPC	-	1	57767	121710	129520	128490	275540	117860	187810	57722	240730	336900	337460	342930	--	--
pmp000589	551.1	303.05	550.096	C24H22O15	[M+H]+	Quercetin-7-O-(6''-malonyl)glucoside	Flavonoids	Flavonols	-	3	522710	427790	345400	9550.9	4282.4	9415.8	1066.1	2020.5	2093.8	9	9	5205	--	--
pmb2979	549.12	387.1	550.132	C25H26O14	[M-H]-	Hesperetin-7-O-(6''-malonyl)glucoside	Flavonoids	Flavanones	-	3	9	9	9	9	18724	14880	9	9	9	299980	266020	291450	--	--
Lmmn002260	551.21	389.17	552.221	C27H36O12	[M-H]-	5'-Methoxyisolariciresinol-9'-O-glucoside	Lignans and Coumarins	Lignans	-	2	220360	163430	167030	21823	9	9	32139	26520	24983	212400	174030	217410	--	--
Rfmb25702	561.2	357.13	562.205	C28H34O12	[M-H]-	Pinoresinol-4-O-(6''-acetyl)glucoside	Lignans and Coumarins	Lignans	-	1	9012	8018.1	10338	9	9	9	9	2555.8	9	883180	863720	746690	--	--
HJAP064	565.12	317.08	564.088	C25H24O15	[M+H]+	Isorhamnetin-3-O-(6''-malonyl)glucoside	Flavonoids	Flavonols	-	1	7508900	7056400	7831500	8278.3	11138	9	1572.7	9	9	9	9	3443.2	--	--
Zmhp005139	565.12	317.07	564.112	C25H24O15	[M+H]+	Tamarixetin-3-O-(6''-malonyl)glucoside	Flavonoids	Flavonols	-	1	7744900	7840600	7590800	9	9	9	9	9	1759.7	3313.3	9	9	--	--
mws1292	565.16	409.09	564.123	C26H28O14	[M+H]+	Isoschaftoside	Flavonoids	Flavonoid carbonoside	52012-29-0	1	9	9	5779.3	327470	350420	339650	849.32	9	9	60555	42337	40121	--	--
Lmtp002474	565.16	427.1	564.148	C26H28O14	[M+H]+	Apigenin-6-C-(2''-glucosyl)arabinoside	Flavonoids	Flavonoid carbonoside	-	1	5112.4	9	2495.3	483240	526870	457130	9	9	849.32	64743	77197	86716	--	--
Lmtp002642	565.16	457.11	564.148	C26H28O14	[M+H]+	Apigenin-8-C-(2''-glucosyl)arabinoside	Flavonoids	Flavonoid carbonoside	-	1	9	2428.7	9	173790	170780	164670	9	833.32	9	39017	25891	32553	--	--
pmb2922	565.05	323.1	566.055	C15H24N2O17P2	[M-H]-	Uridine 5'-diphospho-D-glucose	Nucleotides and derivatives	Nucleotides and derivatives	133-89-1	2	17697	13674	16455	116950	151410	140230	9	9	9	1522100	1647400	1403300	C00029	ko00040,ko00052,ko00053,ko00240,ko00500,ko00520,ko00524,ko00561,ko00908,ko01100,ko01110,ko01240
Lmhp009368	568.34	184.07	567.332	C30H50NO7P	[M+H]+	LysoPC 22:6	Lipids	LPC	-	3	9	9	9	14412	12387	11564	4958.5	9	3070.6	20706	17336	16180	--	--
Lmhp009682	570.36	184.07	569.348	C30H52NO7P	[M+H]+	LysoPC 22:5(2n isomer)	Lipids	LPC	-	3	9	9	787.45	22781	17088	20315	13591	8860.3	13032	12553	8481.8	11518	--	--
Lmhp010099	570.36	184.07	569.348	C30H52NO7P	[M+H]+	LysoPC 22:5	Lipids	LPC	-	3	9	9	9	26608	28173	22460	14203	14578	11792	20858	10239	11338	--	--
Lmhp010394	572.37	184.07	571.364	C30H54NO7P	[M+H]+	LysoPC 22:4	Lipids	LPC	-	3	9	9	9	5135.2	5953.2	9000.9	13898	15531	15091	9	5654.3	5821.2	--	--
Xmzp009846	576.36	184.07	575.311	C32H41N5O5	[M+H]+	α-Ergocryptine	Alkaloids	Alkaloids	511-09-1	3	9	9	9	44151	46052	45674	9	9	9	2085.9	9	9	C07545	--
pme3227	579.17	433	578.164	C27H30O14	[M+H]+	Vitexin-2''-O-rhamnoside	Flavonoids	Flavonoid carbonoside	64820-99-1	3	9	973.05	949.92	37335	15482	9	1915.8	9	3831.8	4783.8	3915.9	3825.8	C12628	ko00944
Lmgp004474	579.17	271.06	578.164	C27H30O14	[M+H]+	Genistein-7-O-galactoside-rhamnose	Flavonoids	Isoflavones	-	3	9	2094.8	1050.5	59854	78000	63782	9	9	1078.2	7400.1	5239.2	6310.2	--	--
Lmyp004081	579.17	313.07	578.164	C27H30O14	[M+H]+	Isovitexin-2''-O-rhamnoside	Flavonoids	Flavonoid carbonoside	-	3	9	2911.7	9	6864.1	15652	12856	4054.1	9	9	2872.3	9	2921.9	--	--
HJAP148	581.15	287.06	580.142	C26H28O15	[M+H]+	Kaempferol-3-O-sambubioside	Flavonoids	Flavonols	27661-51-4	1	12498000	9478100	5123100	9	3052.1	9	1016.5	9	4054.1	9	6100.1	3080.4	--	--
mws0046	579.17	271.06	580.179	C27H32O14	[M-H]-	Naringenin-7-O-Neohesperidoside(Naringin)	Flavonoids	Flavanones	10236-47-2	2	12886	15831	9843.7	36004	35311	57835	9	9	9	9	9	9	C09789	ko00941
Zmhn001446	579.21	417.16	580.216	C28H36O13	[M-H]-	Syringaresinol-4'-O-glucoside	Lignans and Coumarins	Lignans	7374-79-0	3	9	20925	9	69580	65365	68774	9	9	9	9	9	9	C10890	--
Xmzn007677	580.36	506.33	581.264	C33H35N5O5	[M-H]-	Ergotamine	Alkaloids	Alkaloids	113-15-5	3	769700	685880	684730	48910	54619	51430	183490	170650	198830	3547000	3319600	3467300	C07544	ko01110
pmb0492	584.28	325	583.268	C34H37N3O6	[M+H]+	N',N'',N'''-p-Coumaroyl-cinnamoyl-caffeoyl spermidine	Alkaloids	Phenolamine	-	3	152010	146150	141380	21757	12136	18560	29796	14905	23412	6387.8	5311.6	3730.7	--	--
Hmgp003641	593.18	447.13	592.177	C28H32O14	[M+H]+	Chrysoeriol-6-C-rhamnoside-7-O-rhamnoside	Flavonoids	Flavones	-	3	1485.8	1570.6	9	23403	29650	27525	9	9	9	9	9	9	--	--
pmp000239	595.13	505.09	594.122	C26H26O16	[M+H]+	Luteolin-6-C-(5''-glucuronyl)xyloside	Flavonoids	Flavonoid carbonoside	-	3	2565.8	1842.5	9	21011	17794	24323	9	2516.8	9	9	7608.8	9	--	--
Lmsn002815	593.15	285.04	594.158	C27H30O15	[M-H]-	Kaempferol-3-O-rutinoside(Nicotiflorin)	Flavonoids	Flavonols	17650-84-9	2	9	9	4060.5	45165	45324	52113	9	9	9	9	9	5233.7	C21833	ko00944,ko01110
mws1073	595.17	457.2	594.158	C27H30O15	[M+H]+	Apigenin-6,8-di-C-glucoside (Vicenin-2)	Flavonoids	Flavonoid carbonoside	23666-13-9	3	3973	9	9	142690	126720	123750	9	9	9	1048500	1148200	1279500	C10195	--
MWSslk254	595.17	287.06	594.158	C27H30O15	[M+H]+	Kaempferol-3-O-glucorhamnoside	Flavonoids	Flavonoid carbonoside	40437-72-7	3	10544	11516	9	107590	104780	161490	1053.8	2129.4	4172.3	9	21674	9	--	--
pmp001106	595.17	577.16	594.158	C27H30O15	[M+H]+	Vitexin-2''-O-glucoside	Flavonoids	Flavonoid carbonoside	61360-94-9	3	9	9	9	35348	47917	33753	9	9	9	339360	280170	321410	C04024	ko00944
Lmgp004152	595.17	445.11	594.158	C27H30O15	[M+H]+	Diosmetin-8-C-(2''-O-arabinosyl)glucoside	Flavonoids	Flavonoid carbonoside	-	3	898.36	9	9	22316	27805	11276	2553.4	4986.5	4471.1	7850.4	6086.5	4148.4	--	--
Lmsp004670	595.17	287.06	594.158	C27H30O15	[M+H]+	Kaempferol-3-O-glucoside-7-O-rhamnoside	Flavonoids	Flavonols	-	3	17922	18803	12568	103370	124690	137530	9	9	9	12568	15670	12639	--	--
MWSHY0061	595.16	287.06	594.158	C27H30O15	[M+H]+	Kaempferol-3-O-neohesperidoside	Flavonoids	Flavones	32602-81-6	3	17922	15670	9	117080	127830	111480	9	9	2102.3	18807	22859	30377	--	--
MWSHY0080	595.17	287.06	594.158	C27H30O15	[M+H]+	Luteolin-7-O-neohesperidoside (Lonicerin)	Flavonoids	Flavones	25694-72-8	3	9	18803	9	112860	106190	131490	9	9	9	9427.2	10474	10399	C12630	ko00944
Lmjp002596	597.14	303.05	596.138	C26H28O16	[M+H]+	Quercetin-3-O-sambubioside	Flavonoids	Flavonols	83048-35-5	1	22087000	19728000	15560000	2681.1	5417.4	9	9	9	9	2786.2	9	12679	C12637	ko00944
Lmtp004044	597.14	303.04	596.138	C26H28O16	[M+H]+	Quercetin-3-O-apiosyl(1→2)galactoside	Flavonoids	Flavonols	-	1	27104000	22929000	16064000	4466.1	9	8040.1	3393.4	862.9	849.32	10308	4448.8	6481.9	--	--
Cmrp008881	605.44	407.37	604.434	C36H60O7	[M+H]+	Ginsenoside Rk2	Terpenoids	Triterpene Saponin	364779-14-6	2	8139.2	9480.7	11650	9	9	9	9	9	9	9	9	9	--	--
Lmqn000780	606.08	384.98	607.082	C17H27N3O17P2	[M-H]-	Uridine 5'-diphospho-N-acetylglucosamine	Nucleotides and derivatives	Nucleotides and derivatives	528-04-1	2	3749.4	3597.7	1641.2	18991	16129	19837	9	9	9	39772	54971	42530	C00043	ko00520,ko00524,ko01100
pmb3002	607.17	299	608.174	C28H32O15	[M-H]-	Chrysoeriol-7-O-rutinoside	Flavonoids	Flavones	-	3	9	9	600.58	68392	67765	64135	9	9	9	9	9	9	--	--
Lmmp000897	611.14	287.05	610.132	C30H26O14	[M+H]+	Gallocatechin-(4α→8)-gallocatechin	Flavonoids	Flavanols	-	3	366950	342710	405470	9	9	9	9	9	9	9	9	9	--	--
Zmjp003031	611.16	449.11	610.153	C27H30O16	[M+H]+	Orientin-2''-O-galactoside	Flavonoids	Flavonoid carbonoside	-	3	102840	125730	104490	9	9	9	9	9	9	9	9	9	--	--
Lmjp002461	611.16	303.05	610.153	C27H30O16	[M+H]+	Quercetin-3-O-neohesperidoside	Flavonoids	Flavonols	117611-67-3	3	15966	32907	8981.2	9	30496	31082	5871.9	9	2799.7	3917.9	9	9	--	--
pmn001583	609.15	300	610.153	C27H30O16	[M-H]-	Quercetin-3-O-robinobioside	Flavonoids	Flavonols	52525-35-6	3	9	50223	9	36229	31904	39303	9	9	3219.1	4817.8	9	3783.2	--	--
Hmpp002612	611.16	287.05	610.153	C27H30O16	[M+H]+	Luteolin-7-O-gentiobioside	Flavonoids	Flavones	-	3	4058700	3825500	3703000	30949	21856	32085	6291.4	4628.7	7331.3	9148.1	9934.7	9	--	--
Zmhp003112	611.16	287.06	610.153	C27H30O16	[M+H]+	safflor yellow A	Quinones	Quinones	-	3	3585400	3943000	3169000	26451	18068	17421	8198.1	14804	5469.1	9	9	9	--	--
Lmsp004166	611.16	303.05	610.153	C27H30O16	[M+H]+	Quercetin-3-O-glucoside-7-O-rhamnoside	Flavonoids	Flavonols	-	3	7986	32278	9	23780	24595	27684	4893.9	5959	2000	3917.9	9	6962.7	--	--
Zmxp003107	611.16	287.06	610.153	C27H30O16	[M+H]+	Luteolin-7,3'-di-O-glucoside	Flavonoids	Flavones	52187-80-1	3	4856300	4409000	3101300	14377	21563	24700	7087.5	6478.7	5316.5	5322.5	3577.6	5465.3	--	--
pmb0711	611.16	303.1	610.153	C27H30O16	[M+H]+	Quercetin-7-O-rutinoside	Flavonoids	Flavonols	147714-62-3	3	16036	48859	9978.5	25069	22628	23730	1974.5	3018	1020.3	6982.5	5871.9	4066.8	--	--
mws0059	609.15	301	610.153	C27H30O16	[M-H]-	Quercetin-3-O-rutinoside (Rutin)	Flavonoids	Flavonols	153-18-4	3	11309	37384	19020	24382	20057	29082	9	1611.7	9	9	5403.2	9	C05625	ko00944,ko01100,ko01110
Zmhn002032	609.18	447.13	610.189	C28H34O15	[M-H]-	4-O-(6'-O-Glucosylcaffeoylglucosyl)-4-hydroxybenzyl alcohol	Phenolic acids	Phenolic acids	-	3	160330	115390	105850	9	9	9	9	9	9	39682	31706	32469	--	--
pme0001	609.18	301	610.19	C28H34O15	[M-H]-	Hesperetin-7-O-neohesperidoside(Neohesperidin)	Flavonoids	Flavanones	13241-33-3	3	7360	9	4697.5	21630	26396	15839	9391.5	10993	5284.3	9	9	9391.5	C09806	ko00941
MWS0132	611.15	306.07	612.152	C20H32N6O12S2	[M-H]-	Oxiglutatione	Amino acids and derivatives	Amino acids and derivatives	27025-41-8	1	208460	156620	241710	9	10030	10011	90952	93944	80669	31710	21724	26563	C00127	ko00480,ko01100,ko01240
HJAP107	621.44	423.36	620.429	C36H60O8	[M+H]+	Ginsenoside Rh4	Terpenoids	Triterpene Saponin	174721-08-5	1	881560	738540	792500	9	9	9	9	9	9	9	9	1840.3	--	--
pmp001290	623.12	271.06	622.117	C27H26O17	[M+H]+	Apigenin-7-O-(2''-glucurosyl)glucuronide	Flavonoids	Flavones	74696-01-8	3	3456.2	9	9	43736	35744	47321	9	9	1852.7	1535000	1383400	1135800	--	--
Rfmb26201	621.22	417.16	622.226	C30H38O14	[M-H]-	Syringaresinol-4'-O-(6''-acetyl)glucoside	Lignans and Coumarins	Lignans	-	3	9361.9	9	9	40815	38833	37295	30404	30671	35002	9	9	9	--	--
mws4028	621.44	459.3	622.444	C36H62O8	[M-H]-	Ginsenoside K	Terpenoids	Triterpene Saponin	39262-14-1	3	16208	15152	16444	9	9	9	9	9	9	9	9	9	--	--
Hmsn006070	621.45	459.38	622.455	C36H62O8	[M-H]-	Ginsenoside Rh2	Terpenoids	Triterpene Saponin	78214-33-2	3	19015	13163	13067	9	9	9	9	9	9	9	9	9	C22128	--
HJAP120	625.17	317.07	624.168	C28H32O16	[M+H]+	Rhamnetin-3-O-Rutinoside	Flavonoids	Flavones	-	3	9	9	9	134560	108100	128510	1066.1	9	9	3165.3	4266.3	5263.8	--	--
HJN051	623.16	315.05	624.168	C28H32O16	[M-H]-	Tamarixetin-3-O-rutinoside	Flavonoids	Flavonols	-	3	3037.4	9	1157.3	41393	40933	50666	9	9	9	9	9	9	--	--
MWSHY0135	625.18	317.08	624.169	C28H32O16	[M+H]+	Isorhamnetin-3-O-rutinoside (Narcissin)	Flavonoids	Flavones	604-80-8	3	9	9	9	109940	149170	122240	1066.1	2112.3	9	7489.4	10625	5263.8	--	--
Lmmp002463	625.18	317.07	624.169	C28H32O16	[M+H]+	Sexangularetin-3-O-glucoside-7-O-rhamnoside	Flavonoids	Flavonols	-	3	9	3202.3	3200.8	156810	138830	141420	9	9	9	8528.3	7400.1	9469.8	--	--
Lmhp003217	625.17	317.06	624.169	C28H32O16	[M+H]+	2'-Hydoxy,5-methoxyGenistein-O-rhamnosyl-glucoside	Flavonoids	Isoflavones	-	3	6289.2	9	6343.8	170190	143670	171350	1069.8	1059.3	1018.8	12834	3213.4	3160.8	--	--
MWSHY0064	625.17	317.07	624.169	C28H32O16	[M+H]+	Isorhamnetin-3-O-neohespeidoside	Flavonoids	Flavonols	55033-90-4	3	5256.3	9	9	127710	179100	193290	1075.4	9	1078.2	7489.4	8301.8	7366.8	--	--
Lmsp004721	625.18	317.07	624.169	C28H32O16	[M+H]+	Tamarixetin-3-O-glucoside-7-O-rhamnoside	Flavonoids	Flavonols	-	3	3146.7	5287.6	9	133500	140650	143140	9	9	9	9627.4	13856	2078.6	--	--
Smcn001947	623.2	161.02	624.205	C29H36O15	[M-H]-	Verbascoside	Phenolic acids	Phenolic acids	61276-17-3	3	58362	64428	45435	9	9	591.36	9	9	9	9	9	9	C10501	--
pmp001253	625.25	488.17	624.247	C36H36N2O8	[M+H]+	Cannabisin F	Alkaloids	Phenolamine	163136-19-4	1	9	9	9	4185.1	9	3630.4	28805	31733	30466	2117.3	2278.1	3644.9	C17910	--
HJN016	623.24	460.18	624.247	C36H36N2O8	[M-H]-	Cannabisin D	Others	Others	-	2	9	9	9	7692.4	5815.9	8012.8	65924	66831	74376	4810.8	4139.5	3630.2	C17908	--
MWSHY0162	627.16	303.06	626.148	C27H30O17	[M+H]+	Quercetin-3-O-sophoroside (Baimaside)	Flavonoids	Flavonols	18609-17-1	3	1123700	824960	995030	9	9	9	2467.1	753.24	9	9	4954.9	9	C12667	ko00944
pmp000596	627.16	465.1	626.148	C27H30O17	[M+H]+	Quercetin-3-O-(2''-O-galactosyl)glucoside	Flavonoids	Flavonols	56782-99-1	3	9	9	9	93785	97016	114260	9	9	9	16535	7095.5	6352.6	--	--
pmp001310	627.16	303.1	626.148	C27H30O17	[M+H]+	6-Hydroxykaempferol-3,6-O-Diglucoside	Flavonoids	Flavonols	-	3	740570	875020	993720	9	7279.7	9364.4	9	9	3849.6	9	9	9	--	--
Lmzn001572	637.11	351.06	638.112	C27H26O18	[M-H]-	Scutellarein-7-O-glucuronosyl-(1->2)-glucuronide	Flavonoids	Flavones	150641-65-9	3	9	9	9	9	9	9	9	9	9	151840	115970	138250	--	--
Lmmp003487	639.12	287.05	638.112	C27H26O18	[M+H]+	Luteolin-7-O-glucuronide-(2→1)-glucuronide	Flavonoids	Flavones	-	3	695.4	9	9	1376.1	742.68	9	9	9	733.88	91696	113400	131100	--	--
Hmgp003086	639.19	331.08	638.184	C29H34O16	[M+H]+	Tricin-7-O-rutinoside	Flavonoids	Flavones	-	3	1029.9	2136.3	9	381880	569780	466920	9	9	1050	21386	33145	34475	--	--
Lmnp003016	639.2	507.15	638.185	C29H34O16	[M+H]+	Lysionotin-C-Xylosyl-glucoside	Flavonoids	Flavonoid carbonoside	-	3	1044	9	1075.4	82725	70560	87811	1047.2	9	9	6175.2	3213.4	4166.2	--	--
Lmgp004959	639.19	331.08	638.185	C29H34O16	[M+H]+	Tricin-7-O-neohesperidoside	Flavonoids	Flavones	53766-40-8	2	9	1018.3	9	383220	478920	484360	2101.3	2020.5	3137.5	26031	27889	35381	--	--
Lmdn004031	637.21	161.02	638.221	C30H38O15	[M-H]-	Jionoside D	Phenolic acids	Phenolic acids	120406-34-0	2	9	9	9	9	9	9	9	9	9	1287800	1337600	1601800	--	--
mws4026	637.43	475.1	638.439	C36H62O9	[M-H]-	Ginsenoside F1	Terpenoids	Triterpene Saponin	53963-43-2	3	148110	122690	152450	9	9	9	9	2844.3	9	9	9	9	C20780	--
Zmjp007126	639.45	423.37	638.439	C36H62O9	[M+H]+	Gypenoside Jh1	Terpenoids	Triterpene Saponin	-	2	32773	30761	36549	9	9	9	9	9	9	9	9	9	--	--
Hmln003129	637.43	161.04	638.439	C36H62O9	[M-H]-	Mogroside IE	Terpenoids	Triterpene Saponin	-	1	68262	82836	77345	9	9	9	9	9	9	9	9	9	C21783	--
mws4036	637.43	475.4	638.439	C36H62O9	[M-H]-	20(S)-Ginsenoside Rh1	Terpenoids	Triterpene Saponin	63223-86-9	2	94780	144770	92646	9	9	9	9	9	9	9	9	9	--	--
Lmsp003252	641.17	317.07	640.164	C28H32O17	[M+H]+	Isorhamnetin-3-O-sophoroside	Flavonoids	Flavonols	-	3	473170	496190	432600	9	9	9	9	9	9	9	9	587.5	--	--
pmb2653	649.1	145	650.227	C24H42O20	[M-H]-	DMelezitose O-rhamnoside	Others	Saccharides and Alcohols	-	3	50851	61524	39624	11336	9733.3	13051	20797	15185	16885	14252	16518	29791	--	--
pmp001289	653.13	301.1	652.128	C28H28O18	[M+H]+	Chrysoeriol-7-O-(2''-O-glucuronyl)glucuronide	Flavonoids	Flavones	-	3	1033.2	1842.5	2897.4	49456	45000	67650	923.51	980.1	1809.4	863010	910240	791700	--	--
Hmln001836	651.16	489.12	652.164	C29H32O17	[M-H]-	Kaempferol-3-O-(6''-Acetyl)glucosyl-(1→3)-Galactoside	Flavonoids	Flavonols	-	3	9	9	9	534.94	9	9	41735	47973	54709	9	9	9	--	--
mws4027	655.44	457.2	654.434	C36H62O10	[M+H]+	Pseudoginsenoside RT5	Terpenoids	Triterpene Saponin	98474-78-3	3	11896	10515	7617.5	9	9	9	9	9	9	9	9	9	--	--
P4269	655.44	439.36	654.434	C36H62O10	[M+H]+	ginsenoside Ki	Terpenoids	Triterpene Saponin	-	3	30904	50155	43036	9	9	9	9	9	9	9	9	9	--	--
Hmsp005537	655.46	439.36	654.449	C36H62O10	[M+H]+	Notoginsenoside R9	Terpenoids	Triterpene Saponin	-	3	41687	36397	41272	9	9	9	9	9	9	9	9	9	--	--
pmb0530	664.12	136.2	663.109	C21H27N7O14P2	[M+H]+	Nicotinic acid adenine dinucleotide	Nucleotides and derivatives	Nucleotides and derivatives	53-84-9	3	8713.3	8446.3	11487	9	9	9	9	9	9	26516	34803	28114	C00003	ko00190,ko00730,ko00760,ko01100,ko01240
pmp000780	665.4	409.3	664.398	C40H56O8	[M+H]+	3-O-Trans-feruloyl euscaphic acid	Terpenoids	Triterpene	-	1	9	9	9	9	9	9	9	9	9	24996	22924	27615	--	--
Hmqp003184	667.15	287.06	666.143	C29H30O18	[M+H]+	Luteolin-7-O-(6''-malonyl)glucoside-5-O-arabinoside	Flavonoids	Flavones	-	3	1880600	1380200	2084100	9	9	3109	1036.4	9	9	9	2062.9	2075.2	--	--
Lmqn000213	665.21	341.11	666.222	C24H42O21	[M-H]-	Stachyose	Others	Saccharides and Alcohols	470-55-3	3	8737.1	5819.3	9248.6	3159.6	9	9	9	9	9	33109	34676	31566	C01613	ko00052,ko01100
pmp001276	677.37	677.37	676.367	C33H56O14	[M+H]+	1-Linolenoyl-rac-glycerol-diglucoside	Lipids	Free fatty acids	-	3	178260	157040	158540	111560	126240	132780	134630	96938	107390	140540	126410	121270	--	--
Lmyn005812	675.36	397.14	676.367	C33H56O14	[M-H]-	Gingerglycolipid A	Lipids	Glycerol ester	145937-22-0	3	8333.8	7993.4	7164.6	927.42	1681.4	2068.2	10800	12909	11232	113270	111490	115940	--	--
Lmhp009190	679.39	263.24	678.383	C33H58O14	[M+H]+	2-Linoleoylglycerol-1,3-di-O-glucoside	Lipids	Glycerol ester	-	1	6206.4	7395	6754.6	8419.7	5714.9	6370.4	1694.6	1951.2	2729.9	7566.1	7896.6	5592.8	--	--
pmp001271	679.39	263.24	678.383	C33H58O14	[M+H]+	1-Linoleoyl-sn-glycerol-diglucoside	Lipids	Free fatty acids	-	2	9828.7	5721.5	8424.5	5215.9	8325.3	7009.6	3040.5	1702.5	3040.5	8986.5	5861.4	4974.4	--	--
Lmhp009384	679.39	263.24	678.383	C33H58O14	[M+H]+	1-Linoleoylglycerol-2,3-di-O-glucoside	Lipids	Glycerol ester	-	2	9171.1	5435	5684	8813.6	7462.1	6423.3	2553.9	2414.3	1951.3	6334.2	4474.5	6168	--	--
Lmyn006011	677.38	397.13	678.383	C33H58O14	[M-H]-	Gingerglycolipid B	Lipids	Glycerol ester	88168-90-5	2	260970	244760	229910	16081	15844	21217	24421	21438	24330	214290	229350	206300	--	--
Hmgp002564	683.15	331.08	682.138	C29H30O19	[M+H]+	Tricin-7-O-glucuronyl(2→1)glucuronide	Flavonoids	Flavones	83097-44-3	3	2824.9	6483.9	9	306320	266380	285610	1003	950.17	9	23304	15698	50168	--	--
pmn001370	681.24	519.19	682.247	C32H42O16	[M-H]-	Pinoresinol-4,4'-O-di-O-glucoside	Lignans and Coumarins	Lignans	63902-38-5	2	9	9	9	142630	118560	135760	1446	9	9	6502.5	9	9	--	--
pmn001369	697.23	535.18	698.242	C32H42O17	[M-H]-	1-Hydroxypineolin Diglucoside	Lignans and Coumarins	Lignans	-	3	9	9	9	17562	19432	20877	20031	18828	14310	9	9	9	--	--
Hmln101664	697.24	535.18	698.242	C32H42O17	[M-H]-	Nortrachelogenin-4'-O-gentiobioside	Lignans and Coumarins	Lignans	-	3	9	9	9	81212	66940	83045	22755	19701	21535	9	9	9	--	--
Lmmp002995	713.15	303.06	712.149	C30H32O20	[M+H]+	Quercetin-7-O-(2''-malonyl)glucosyl-5-O-glucoside	Flavonoids	Flavonols	-	3	9	9	9	128720	95346	114630	2034.6	9	9	9134.3	8120.1	15228	--	--
Hmcp001658	727.17	479.11	726.164	C31H34O20	[M+H]+	Isorhamnetin-3-O-(6''-malonylglucoside)-7-O-glucoside	Flavonoids	Flavonols	-	3	138370	130400	113740	9	9	744.44	9	9	2299.6	9	1686	9	--	--
pme2651	742.1	620.1	743.075	C21H28N7O17P3	[M-H]-	NADP (Nicotinamide adenine dinucleotide phosphate)	Nucleotides and derivatives	Nucleotides and derivatives	53-59-8	3	24093	16926	18762	9	9	9	9	9	9	295850	268640	282630	C00006	ko00195,ko00480,ko00760,ko01100,ko01240
P3643	753.48	423.36	752.471	C41H68O12	[M+H]+	notoginsenoside T5	Terpenoids	Triterpene Saponin	-	3	738040	641290	824030	1788.3	6601.4	1812.4	9	9	4346.5	2639	905.9	1869.1	--	--
Lmpp003268	757.22	287.06	756.211	C33H40O20	[M+H]+	Kaempferol-3-O-rutinoside-7-O-glucoside	Flavonoids	Flavonols	-	3	9	9	9	9	9	9	9	9	9	56860	63424	39558	--	--
Zmcn008153	763.43	569.39	764.435	C41H64O13	[M-H]-	Chikuselsusaponin lb	Terpenoids	Triterpene Saponin	-	1	384340	339830	285620	9	9	9	9	9	9	9	9	602.43	--	--
Zmcn007922	763.43	569.39	764.435	C41H64O13	[M-H]-	Tarasaponin VI	Terpenoids	Triterpene Saponin	59252-95-8	2	39291	34591	31094	9	9	9	9	9	9	9	9	9	--	--
mws4031	765.48	603.2	766.487	C42H70O12	[M-H]-	Ginsenoside Rk1	Terpenoids	Triterpene Saponin	494753-69-4	3	55364	50336	53010	9	9	9	9	9	9	9	9	9	--	--
P4881	767.49	423.36	766.487	C42H70O12	[M+H]+	ginsenoside Pk1	Terpenoids	Triterpene Saponin	-	3	302560	213710	282550	9	9	9	9	9	9	9	1519.9	9	--	--
Hmsn006016	765.49	603.43	766.502	C42H70O12	[M-H]-	Ginsenoside Rg5	Terpenoids	Triterpene Saponin	186763-78-0	3	4864.2	4278.2	3408	9	9	9	9	9	9	9	9	9	--	--
mws4038	769.47	475.3	770.482	C41H70O13	[M-H]-	Notoginsenoside R2	Terpenoids	Triterpene Saponin	80418-25-3	3	945890	887740	938410	22764	16334	20789	5899.1	5780.2	6630.9	13342	8698.6	22154	--	--
P4501	783.49	423.36	782.482	C42H70O13	[M+H]+	Chikusetsusaponin LT8	Terpenoids	Triterpene Saponin	69359-06-4	3	177220	133030	139570	9	9	9	9	9	9	9	9	9	--	--
mws4023	783.49	475.4	784.497	C42H72O13	[M-H]-	Ginsenoside Rg2	Terpenoids	Triterpene Saponin	52286-74-5	3	1283500	1298800	1190100	8219.8	7612.6	7909.1	9	3042.4	972.85	5090.2	3256	9555.5	--	--
mws4035	783.49	621.5	784.497	C42H72O13	[M-H]-	Ginsenoside F2	Terpenoids	Triterpene Saponin	62025-49-4	3	423210	406770	396670	9	649.76	9	9	9	9	733.29	9	1316.8	C20779	--
mws4022	783.49	459.5	784.497	C42H72O13	[M-H]-	20(S)-Ginsenoside Rg3	Terpenoids	Triterpene Saponin	14197-60-5	3	107760	104170	97481	9	9	9	9	9	9	9	9	9	C20778	--
pme2746	784.15	437	785.157	C27H33N9O15P2	[M-H]-	Riboflavin 5'-Adenosine Diphosphate	Nucleotides and derivatives	Nucleotides and derivatives	146-14-5	2	122520	111690	92537	105320	94624	107860	149150	145580	154150	173800	161070	150360	C00016	ko00740,ko01100,ko01110,ko01240
Cmdn004237	785.25	623.2	786.258	C35H46O20	[M-H]-	Betonyoside E	Phenolic acids	Phenolic acids	181301-30-4	3	329700	326150	301720	9	9	9	9	9	9	9	9	9	--	--
mws1150	785.25	623.2	786.258	C35H46O20	[M-H]-	Echinacoside	Phenolic acids	Phenolic acids	82854-37-3	3	316260	307750	314260	9	9	9	9	9	9	9	9	9	C10450	--
P4045	787.48	439.36	786.477	C41H70O14	[M+H]+	notoginsenoside Rw2	Terpenoids	Triterpene Saponin	-	3	109770	129800	106580	9	9	9	1155	9	9	575.93	1159.5	9	--	--
Lmzp006292	795.45	439.35	794.445	C42H66O14	[M+H]+	Chikusetsusaponin IVa	Terpenoids	Triterpene Saponin	51415-02-2	2	19966	16115	18850	9	9	9	9	9	9	9	9	9	--	--
HJN032	799.49	637.43	800.492	C42H72O14	[M-H]-	Sanchirhinoside A4	Terpenoids	Triterpene Saponin	-	1	1307700	575090	1199400	5795.9	7302.5	6640.6	3527	4315.5	4558.3	7297.9	2306.4	8936	--	--
mws1553	799.48	637.4	800.492	C42H72O14	[M-H]-	Ginsenoside Rg1	Terpenoids	Triterpene Saponin	22427-39-0	1	2246600	3011500	2233300	8817.5	7152	14126	3618.2	5552.7	5990.2	5596.2	3337	23274	C08946	--
MWSmce427	801.5	423.36	800.492	C42H72O14	[M+H]+	Mogroside II-A1	Terpenoids	Triterpene Saponin	88901-44-4	2	56312	73621	72223	9	9	9	9	9	9	9	9	9	--	--
mws1665	799.48	637.5	800.492	C42H72O14	[M-H]-	Ginsenoside Rf	Terpenoids	Triterpene Saponin	52286-58-5	3	90131	62311	66128	9	9	9	9	9	9	9	9	9	C08945	--
Cmrn009285	825.5	765.48	826.508	C44H74O14	[M-H]-	Ginsenoside Rs3	Terpenoids	Triterpene Saponin	194861-70-6	1	77949	76207	85389	9	9	9	9	9	9	9	9	9	--	--
HJN034	829.5	769.48	830.503	C43H74O15	[M-H]-	Ginsenoside ST-3	Terpenoids	Triterpene Saponin	-	1	6486900	5610500	5948900	4999	9	3688	9	9	9	9	9	9	--	--
HJN033	841.5	781.48	842.503	C44H74O15	[M-H]-	Vina-Ginsenoside R1	Terpenoids	Triterpene Saponin	784213-14-5	1	11750000	14620000	10680000	53231	34320	32160	8914.1	8116.5	10644	24656	16829	59823	--	--
P3950	887.5	423.36	886.493	C45H74O17	[M+H]+	Isomer of m-Rg1	Terpenoids	Triterpene Saponin	-	3	103850	143590	144390	9	9	9	9	9	9	9	9	9	--	--
Zmsp007698	917.55	407.37	916.54	C47H80O17	[M+H]+	Notoginsenoside Fd	Terpenoids	Triterpene Saponin	80321-63-7	1	34281	34494	24017	9	9	9	9	795.64	9	9	9	9	--	--
Hmsn004919	915.55	783.5	916.557	C47H80O17	[M-H]-	Notoginsenoside Ft1	Terpenoids	Triterpene Saponin	155683-00-4	3	17789	17209	15724	9	9	9	9	9	9	9	9	9	--	--
Hmsn005090	915.55	783.5	916.557	C47H80O17	[M-H]-	Notoginsenoside Fe	Terpenoids	Triterpene Saponin	88105-29-7	3	9438.7	9736.9	8818.2	9	9	9	9	9	9	9	9	9	--	--
Zmcn107611	925.48	731.44	926.488	C47H74O18	[M-H]-	Araloside H	Terpenoids	Triterpene Saponin	-	2	155470	153630	130550	9	9	9	9	9	9	9	9	9	--	--
Zmcp107018	927.49	439.36	926.488	C47H74O18	[M+H]+	Araloside J	Terpenoids	Triterpene Saponin	-	2	43207	31074	40669	9	9	9	9	9	9	9	9	9	--	--
Zmcp007018	927.49	439.36	926.488	C47H74O18	[M+H]+	Durupcoside A	Terpenoids	Triterpene Saponin	107656-74-6	1	46463	35725	41298	9	9	9	9	9	9	9	9	9	--	--
mws1721	931.53	799.49	932.534	C47H80O18	[M-H]-	Notoginsenoside R1	Terpenoids	Triterpene Saponin	80418-24-2	1	7671700	7695700	6993900	10398	12429	14500	3625.6	7349.6	9	4113.1	4542.2	9328.2	C08961	--
Lmzp005427	947.56	325.11	946.55	C48H82O18	[M+H]+	Ginsenoside Rd	Terpenoids	Triterpene Saponin	-	1	255940	293470	277250	687.89	704.65	1040.1	10781	8224.5	6235.8	9	694.92	892.93	C20725	--
mws1666	945.54	783.5	946.55	C48H82O18	[M-H]-	Ginsenoside Re	Terpenoids	Triterpene Saponin	52286-59-6	3	525310	499570	496570	9	1877.6	9	9	9	9	9	9	1127.3	C08944	--
Hmsn004596	945.55	945.55	946.558	C48H82O18	[M-H]-	Gypenoside XVII	Terpenoids	Triterpene	80321-69-3	3	21030000	23205000	18677000	225390	146690	119120	35918	56073	52429	150330	94306	219850	C20736	--
Hmsn003200	945.56	799.49	946.568	C48H82O18	[M-H]-	Notoginsenoside K	Terpenoids	Triterpene Saponin	-	3	187410	170420	227570	9	9	9	9	9	505.91	9	9	9	--	--
Hmsn003530	959.54	797.47	960.545	C48H80O19	[M-H]-	Notoginsenoside G	Terpenoids	Triterpene Saponin	-	3	19437	22086	17218	9	9	9	9	9	9	9	9	787.92	--	--
Lmzn004178	961.54	799.49	962.545	C48H82O19	[M-H]-	Majoroside F1	Terpenoids	Triterpene Saponin	114128-16-4	2	27261	25872	31736	9	9	9	9	9	9	9	9	9	--	--
Hmsn002785	961.55	799.48	962.56	C48H82O19	[M-H]-	Notoginsenoside N	Terpenoids	Triterpene Saponin	-	3	131410	109820	139610	588.01	9	9	9	9	9	593.54	1659.7	9	--	--
Hmsn003015	961.56	799.51	962.563	C48H82O19	[M-H]-	Notoginsenoside M	Terpenoids	Triterpene Saponin	-	3	144940	105650	121150	9	9	9	9	9	9	9	9	9	--	--
Lmzn005163	987.55	945.54	988.561	C50H84O19	[M-H]-	6''-Acetyl-ginsenoside Rd	Terpenoids	Triterpene Saponin	-	1	597600	661450	527330	2225.8	1308.1	9	9	9	9	9	9	9	--	--
mws4021	1077.59	945.2	1078.59	C53H90O22	[M-H]-	Ginsenoside Rc	Terpenoids	Triterpene Saponin	11021-14-0	3	150520	162190	135890	9	9	9	607.7	9	9	9	9	9	--	--
mws4020	1077.59	945.6	1078.59	C53H90O22	[M-H]-	Ginsenoside Rb2	Terpenoids	Triterpene Saponin	11021-13-9	3	150230	161780	167860	547.71	9	9	9	9	9	9	9	576.67	--	--
Hmsn004349	1077.6	1077.6	1078.61	C53H90O22	[M-H]-	Notoginsenoside L	Terpenoids	Triterpene Saponin	-	3	1304100	1494400	1085600	9	9	9	14634	9	9	9	9	9	--	--
HJN029	1093.58	1093.58	1094.59	C53H90O23	[M-H]-	Sanchirhinoside A6	Terpenoids	Triterpene Saponin	-	2	3606900	3796700	3275700	9	9	9	9	9	9	9	9	9	--	--
Hmsn004091	1107.59	1107.59	1108.6	C54H92O23	[M-H]-	Notoginsenoside Rb1	Terpenoids	Triterpene Saponin	-	3	26726000	23011000	22046000	240400	143490	165090	65681	77110	78237	100140	66790	176740	--	--
Hmln002380	1123.6	1123.6	1124.6	C54H92O24	[M-H]-	Mogroside IVe	Terpenoids	Triterpene Saponin	88915-64-4	3	125550	104970	113300	9	9	9	9	9	9	9	9	9	--	--
Hmsn003355	1123.59	1123.59	1124.6	C54H92O24	[M-H]-	Notoginsenoside A	Terpenoids	Triterpene Saponin	193895-21-5	3	347350	306940	265050	9	9	9	9	9	9	9	9	9	--	--
Lmzn004494	1149.61	1107.59	1150.61	C56H94O24	[M-H]-	Quinquenoside R1	Terpenoids	Triterpene Saponin	85013-02-1	2	448030	382140	464750	9	9	9	9	9	9	9	9	9	--	--
Cmsn001412	1149.65	1107.62	1150.61	C56H94O24	[M-H]-	Ginsenoside Rg3 O-acetyl-O-glucoside-O-glucoside	Terpenoids	Triterpene Saponin	-	2	690020	494760	598000	9	9	9	9	9	9	516.78	9	9	--	--
P4618	1195.61	411.11	1194.6	C57H94O26	[M+H]+	malonyl ginsenoside Rb1	Terpenoids	Triterpene Saponin	-	3	427730	572570	311600	9	9	9	9	9	1313.7	9	9	9	--	--
Cmsn001398	1239.69	1107.62	1240.64	C59H100O27	[M-H]-	Notoginsenoside R4	Terpenoids	Triterpene Saponin	87741-77-3	2	29589	27437	24918	9	9	9	9	9	9	9	9	9	--	--
P4393	1241.65	457.16	1240.64	C59H100O27	[M+H]+	chikusetsusaponin VI	Terpenoids	Triterpene Saponin	-	3	48321	51789	58672	9	9	9	9	9	9	9	9	9	--	--

## Sheet: Table S2
Table S2. Metabolic species of four root secretions
Class I	Pn	Zm	Nt	Pf
Lipids	116	142	145	145
Phenolic acids	95	126	119	129
Others	96	103	98	100
Amino acids and derivatives	81	90	84	85
Flavonoids	85	116	34	90
Alkaloids	66	48	102	93
Organic acids	55	69	69	73
Nucleotides and derivatives	63	62	59	65
Terpenoids	83	30	35	40
Lignans and Coumarins	10	23	31	17
Quinones	3	3	3	2
Tannins	0	1	1	1
Total	753	864	780	840

## Sheet: Table S3
Table S3. Map of relative content of specific compounds in root exudates of Panax Notoginseng
Index	Q1 (Da)	Q3 (Da)	Molecular Weight (Da)	Formula	Ionization model	Compounds	Class I	Class II	CAS	Level	Pn1	Pn2	Pn3	cpd_ID	kegg_map
pmb3099	153.03	125	154.039	C4H11O4P	[M-H]-	Diethyl phosphate	Organic acids	Organic acids	598-02-7	3	46308	43580	46213	C06608	--
Lmqp008175	163.08	103.05	162.068	C10H10O2	[M+H]+	Methyl Cinnamate	Phenolic acids	Phenolic acids	103-26-4	3	64545	66533	57158	C06358	--
Cmsn000131	175.04	103.06	176.043	C5H8N2O5	[M-H]-	Dencichin	Amino acids and derivatives	Amino acids and derivatives	5302-45-4	2	9938800	10183000	9938700	C04209	--
pmp000251	207.1	119.09	224.093	C12H16O4	[M-H2O+H]+	E-6,7-Dihydroxydihydroligustilide	Others	Others	-	3	962030	840650	1008500	--	--
pme3514	301.04	151	302.043	C15H10O7	[M-H]-	Morin	Flavonoids	Flavonols	480-16-0	3	73530	63295	63193	C10105	--
pmn001716	447.09	285.04	448.101	C21H20O11	[M-H]-	Carthamone	Flavonoids	Chalcones	86579-00-2	2	460370	499490	422520	C08598	--
Lmhp008233	474.26	333.24	473.254	C23H40NO7P	[M+H]+	LysoPE 18:4	Lipids	LPE	-	3	21214	21380	21385	--	--
Hmgp002148	479.12	317.06	478.112	C22H22O12	[M+H]+	Nepetin-7-O-alloside	Flavonoids	Flavones	-	1	4787500	4504100	4441700	--	--
Hmln002199	505.1	300.03	506.107	C23H22O13	[M-H]-	Quercetin-3-O-(6''-acetyl)galactoside	Flavonoids	Flavonols	-	3	251670	309740	336790	--	--
Hmcn000773	507.17	179.05	508.179	C21H32O14	[M-H]-	6'-O-Glucosylaucubin	Others	Others	-	3	98192	95378	101710	--	--
Li512111	519.11	315.05	520.122	C24H24O13	[M-H]-	Isorhamnetin-3-O-(6''-acetylglucoside)	Flavonoids	Flavonols	-	2	2494400	1848100	1708600	--	--
Cmrp008881	605.44	407.37	604.434	C36H60O7	[M+H]+	Ginsenoside Rk2	Terpenoids	Triterpene Saponin	364779-14-6	2	8139.2	9480.7	11650	--	--
Lmmp000897	611.14	287.05	610.132	C30H26O14	[M+H]+	Gallocatechin-(4α→8)-gallocatechin	Flavonoids	Flavanols	-	3	366950	342710	405470	--	--
Zmjp003031	611.16	449.11	610.153	C27H30O16	[M+H]+	Orientin-2''-O-galactoside	Flavonoids	Flavonoid carbonoside	-	3	102840	125730	104490	--	--
mws4028	621.44	459.3	622.444	C36H62O8	[M-H]-	Ginsenoside K	Terpenoids	Triterpene Saponin	39262-14-1	3	16208	15152	16444	--	--
Hmsn006070	621.45	459.38	622.455	C36H62O8	[M-H]-	Ginsenoside Rh2	Terpenoids	Triterpene Saponin	78214-33-2	3	19015	13163	13067	C22128	--
Zmjp007126	639.45	423.37	638.439	C36H62O9	[M+H]+	Gypenoside Jh1	Terpenoids	Triterpene Saponin	-	2	32773	30761	36549	--	--
Hmln003129	637.43	161.04	638.439	C36H62O9	[M-H]-	Mogroside IE	Terpenoids	Triterpene Saponin	-	1	68262	82836	77345	C21783	--
mws4036	637.43	475.4	638.439	C36H62O9	[M-H]-	20(S)-Ginsenoside Rh1	Terpenoids	Triterpene Saponin	63223-86-9	2	94780	144770	92646	--	--
mws4027	655.44	457.2	654.434	C36H62O10	[M+H]+	Pseudoginsenoside RT5	Terpenoids	Triterpene Saponin	98474-78-3	3	11896	10515	7617.5	--	--
P4269	655.44	439.36	654.434	C36H62O10	[M+H]+	ginsenoside Ki	Terpenoids	Triterpene Saponin	-	3	30904	50155	43036	--	--
Hmsp005537	655.46	439.36	654.449	C36H62O10	[M+H]+	Notoginsenoside R9	Terpenoids	Triterpene Saponin	-	3	41687	36397	41272	--	--
Zmcn007922	763.43	569.39	764.435	C41H64O13	[M-H]-	Tarasaponin VI	Terpenoids	Triterpene Saponin	59252-95-8	2	39291	34591	31094	--	--
mws4031	765.48	603.2	766.487	C42H70O12	[M-H]-	Ginsenoside Rk1	Terpenoids	Triterpene Saponin	494753-69-4	3	55364	50336	53010	--	--
Hmsn006016	765.49	603.43	766.502	C42H70O12	[M-H]-	Ginsenoside Rg5	Terpenoids	Triterpene Saponin	186763-78-0	3	4864.2	4278.2	3408	--	--
P4501	783.49	423.36	782.482	C42H70O13	[M+H]+	Chikusetsusaponin LT8	Terpenoids	Triterpene Saponin	69359-06-4	3	177220	133030	139570	--	--
mws4022	783.49	459.5	784.497	C42H72O13	[M-H]-	20(S)-Ginsenoside Rg3	Terpenoids	Triterpene Saponin	14197-60-5	3	107760	104170	97481	C20778	--
Cmdn004237	785.25	623.2	786.258	C35H46O20	[M-H]-	Betonyoside E	Phenolic acids	Phenolic acids	181301-30-4	3	329700	326150	301720	--	--
mws1150	785.25	623.2	786.258	C35H46O20	[M-H]-	Echinacoside	Phenolic acids	Phenolic acids	82854-37-3	3	316260	307750	314260	C10450	--
Lmzp006292	795.45	439.35	794.445	C42H66O14	[M+H]+	Chikusetsusaponin IVa	Terpenoids	Triterpene Saponin	51415-02-2	2	19966	16115	18850	--	--
MWSmce427	801.5	423.36	800.492	C42H72O14	[M+H]+	Mogroside II-A1	Terpenoids	Triterpene Saponin	88901-44-4	2	56312	73621	72223	--	--
mws1665	799.48	637.5	800.492	C42H72O14	[M-H]-	Ginsenoside Rf	Terpenoids	Triterpene Saponin	52286-58-5	3	90131	62311	66128	C08945	--
Cmrn009285	825.5	765.48	826.508	C44H74O14	[M-H]-	Ginsenoside Rs3	Terpenoids	Triterpene Saponin	194861-70-6	1	77949	76207	85389	--	--
P3950	887.5	423.36	886.493	C45H74O17	[M+H]+	Isomer of m-Rg1	Terpenoids	Triterpene Saponin	-	3	103850	143590	144390	--	--
Hmsn004919	915.55	783.5	916.557	C47H80O17	[M-H]-	Notoginsenoside Ft1	Terpenoids	Triterpene Saponin	155683-00-4	3	17789	17209	15724	--	--
Hmsn005090	915.55	783.5	916.557	C47H80O17	[M-H]-	Notoginsenoside Fe	Terpenoids	Triterpene Saponin	88105-29-7	3	9438.7	9736.9	8818.2	--	--
Zmcn107611	925.48	731.44	926.488	C47H74O18	[M-H]-	Araloside H	Terpenoids	Triterpene Saponin	-	2	155470	153630	130550	--	--
Zmcp107018	927.49	439.36	926.488	C47H74O18	[M+H]+	Araloside J	Terpenoids	Triterpene Saponin	-	2	43207	31074	40669	--	--
Zmcp007018	927.49	439.36	926.488	C47H74O18	[M+H]+	Durupcoside A	Terpenoids	Triterpene Saponin	107656-74-6	1	46463	35725	41298	--	--
Lmzn004178	961.54	799.49	962.545	C48H82O19	[M-H]-	Majoroside F1	Terpenoids	Triterpene Saponin	114128-16-4	2	27261	25872	31736	--	--
Hmsn003015	961.56	799.51	962.563	C48H82O19	[M-H]-	Notoginsenoside M	Terpenoids	Triterpene Saponin	-	3	144940	105650	121150	--	--
HJN029	1093.58	1093.58	1094.59	C53H90O23	[M-H]-	Sanchirhinoside A6	Terpenoids	Triterpene Saponin	-	2	3606900	3796700	3275700	--	--
Hmln002380	1123.6	1123.6	1124.6	C54H92O24	[M-H]-	Mogroside IVe	Terpenoids	Triterpene Saponin	88915-64-4	3	125550	104970	113300	--	--
Hmsn003355	1123.59	1123.59	1124.6	C54H92O24	[M-H]-	Notoginsenoside A	Terpenoids	Triterpene Saponin	193895-21-5	3	347350	306940	265050	--	--
Lmzn004494	1149.61	1107.59	1150.61	C56H94O24	[M-H]-	Quinquenoside R1	Terpenoids	Triterpene Saponin	85013-02-1	2	448030	382140	464750	--	--
Cmsn001398	1239.69	1107.62	1240.64	C59H100O27	[M-H]-	Notoginsenoside R4	Terpenoids	Triterpene Saponin	87741-77-3	2	29589	27437	24918	--	--
P4393	1241.65	457.16	1240.64	C59H100O27	[M+H]+	chikusetsusaponin VI	Terpenoids	Triterpene Saponin	-	3	48321	51789	58672	--	--

## Sheet: Table S4
Table S4. Relative content of specific compounds in root exudates of Zea mays
Index	Q1 (Da)	Q3 (Da)	Molecular Weight (Da)	Formula	Ionization model	Compounds	Class I	Class II	CAS	Level	Zm1	Zm2	Zm3	cpd_ID	kegg_map
Lmbn001609	145.05	83.05	146.058	C6H10O4	[M-H]-	2-Acetyl-2-Hydroxybutanoic Acid	Organic acids	Organic acids	-	2	124890	156610	149210	C06006	ko00290,ko01100,ko01110,ko01210,ko01230
MWSmce712	165.09	91.05	164.084	C10H12O2	[M+H]+	Ethyl phenylacetate	Phenolic acids	Phenolic acids	101-97-3	2	45452	32787	46616	--	--
Lmyp001801	182.04	136.04	181.038	C8H7NO4	[M+H]+	2,7-Dihydroxy-1,4-benzoxazin-3(4H)-one (DHBOA)	Alkaloids	Alkaloids	69804-59-7	3	12912000	13084000	12613000	--	--
Zmgn001039	266.09	134.05	267.078	C9H17NO6S	[M-H]-	S-Ribosyl-L-homocysteine	Amino acids and derivatives	Amino acids and derivatives	-	3	122050	126300	115790	C03539	ko00270,ko01100,ko01230
MWS20151	271.06	153.02	270.053	C15H10O5	[M+H]+	Apigenin	Flavonoids	Flavones	520-36-5	3	103110	91576	86046	C01477	ko00941,ko00943,ko00944,ko01100,ko01110
Lmfn006411	269.08	165.02	270.089	C16H14O4	[M-H]-	Cryptostrobin (8-C-Methyl-5,7-Dihydroxyflavanone)	Flavonoids	Flavanones	-	3	2090.4	1870.4	2768.5	--	--
pmp001122	271.1	239.07	270.089	C16H14O4	[M+H]+	Denthyrsinin	Others	Others	118169-17-8	3	65521	65336	68186	--	--
pme3233	285.08	270	284.068	C16H12O5	[M+H]+	Calycosin	Flavonoids	Isoflavones	20575-57-9	3	19577	8457.5	14960	C01562	ko00943,ko01110
mws0908	283.06	268	284.068	C16H12O5	[M-H]-	Glycitein	Flavonoids	Isoflavones	40957-83-3	3	46062	55433	56164	C14536	ko00943,ko01110
Lmsn002887	311.08	163.04	312.085	C14H16O8	[M-H]-	1-O-Caffeoyl xylose	Phenolic acids	Phenolic acids	-	3	48252	47629	56464	--	--
Lman002117	341.09	179.04	342.095	C15H18O9	[M-H]-	Grevilloside Q	Others	Others	1708967-64-9	2	87346	89059	52286	--	--
Hmgn004139	373.13	329.05	374.136	C20H22O7	[M-H]-	Isohydroxymatairesinol	Lignans and Coumarins	Lignans	-	3	14062	16842	15981	--	--
Lmsn003297	449.11	287.06	450.116	C21H22O11	[M-H]-	3,4,2',4',6'-Pentahydroxychalcone-4'-O-glucoside	Flavonoids	Chalcones	-	3	38190	49386	27659	C16408	ko00941
Lmnn002886	477.14	179.03	478.148	C23H26O11	[M-H]-	1'-O-(3,4-Dihydroxyphenethyl)-O-caffeoyl-glucoside	Phenolic acids	Phenolic acids	-	3	37499	33766	36449	--	--
pmb3045	505.1	329.1	506.106	C23H22O13	[M-H]-	Tricin-7-O-Glucuronide	Flavonoids	Flavones	-	3	58385	63295	58378	--	--
HJN083	521.2	359.15	522.211	C26H34O11	[M-H]-	Lariciresinol-4'-O-glucoside	Lignans and Coumarins	Lignans	143663-00-7	3	43541	39460	38896	--	--

## Sheet: Table S5
Table S5. Relative content of specific compounds in root exudates of Nicotiana tabacum
Index	Q1 (Da)	Q3 (Da)	Molecular Weight (Da)	Formula	Ionization model	Compounds	Class I	Class II	CAS	Level	Nt1	Nt2	Nt3	cpd_ID	kegg_map
mws0251	127.05	110	126.043	C5H6N2O2	[M+H]+	Thymine	Nucleotides and derivatives	Nucleotides and derivatives	65-71-4	1	47410	56991	39752	C00178	ko00240,ko01100
Zmmp000914	142.12	98.1	141.115	C8H15NO	[M+H]+	Pseudotropine	Alkaloids	Tropan alkaloids	135-97-7	3	225540	227980	213810	C02066	ko00960
mws1379	149.11	80	148.1	C9H12N2	[M+H]+	Nornicotine	Alkaloids	Pyridine alkaloids	494-97-3	1	8343900	8035000	8185300	C06524	ko00960
Lmyp000875	161.11	119.06	160.1	C10H12N2	[M+H]+	Dehydroanabasine	Alkaloids	Pyridine alkaloids	-	1	942430	1054000	1236000	--	--
mws1478	163.12	130	162.116	C10H14N2	[M+H]+	Nicotine	Alkaloids	Pyridine alkaloids	54-11-5	1	2798400	2735100	2769100	C00745	ko00960,ko01110
mws0117	181.05	122	182.058	C9H10O4	[M-H]-	Homovanillic acid; 4-Hydroxy-3-methoxyphenylacetic acid	Phenolic acids	Phenolic acids	306-08-1	3	79641	63540	74949	C05582	ko00350,ko01100
Zmdn005231	189.06	146.04	190.063	C11H10O3	[M-H]-	2,5-dimethyl-7-hydroxy-chromone	Others	Others	38412-47-4	2	115910	119250	126430	--	--
mws2171	201.05	142.9	200.041	C11H8N2S	[M+H]+	Camalexin	Alkaloids	Plumerane	135531-86-1	3	196540	177930	203770	C21721	--
Zmzp005348	223.06	162.03	222.053	C11H10O5	[M+H]+	leptodactylone	Lignans and Coumarins	Coumarins	61899-44-3	2	125800	149500	116150	C09271	--
MWSmce232	337.06	163.04	336.063	C19H12O6	[M+H]+	Dicumarol	Lignans and Coumarins	Coumarins	66-76-2	3	18141	18875	20344	C00796	--
Hmjp006104	344.15	177.05	343.142	C19H21NO5	[M+H]+	N-Cis-Feruloyl-3'-O-methyldopamine	Alkaloids	Phenolamine	-	2	957650	973780	901470	--	--
Hmjp005906	344.15	177.05	343.142	C19H21NO5	[M+H]+	N-Trans-Feruloyl-3'-O-methyldopamine	Alkaloids	Phenolamine	-	2	45280	50466	45597	--	--
Hmhn003518	355.1	175.04	356.111	C16H20O9	[M-H]-	4-O-β-D-glucopyranosylferulic acid	Phenolic acids	Phenolic acids	-	2	42708	28835	36255	--	--
mws0011	371.13	209	372.142	C17H24O9	[M-H]-	Syringin	Phenolic acids	Phenolic acids	118-34-3	3	153060	135640	155610	C01533	ko00940
Lmmp003215	387.2	207.14	386.194	C19H30O8	[M+H]+	Icariside B2	Others	Others	108906-51-0	2	31794	18559	25667	--	--
Hmbp002498	487.14	193.05	486.137	C21H26O13	[M+H]+	Scopoletin-7-O-xylosyl(1→6)glucoside	Lignans and Coumarins	Coumarins	-	1	3527500	3655100	4090400	--	--
Cmsn002067	491.19	315.12	492.2	C25H32O10	[M-H]-	7S,8R-threo-3',9,9'-trihydroxy-3-methoxy-4',7-epoxy-neolignan-4-O-rhamnoside	Lignans and Coumarins	Lignans	-	3	582300	500120	574560	--	--

## Sheet: Table S6
Table S6. Relative content of specific compounds in root exudates of Perilla frutescens
Index	Q1 (Da)	Q3 (Da)	Molecular Weight (Da)	Formula	Ionization model	Compounds	Class I	Class II	CAS	Level	Pf1	Pf2	Pf3	cpd_ID	kegg_map
Zmgn000173	149.05	75.01	150.053	C5H10O5	[M-H]-	D-Ribose	Others	Saccharides and Alcohols	50-69-1	3	1089400	1090000	1053300	C00121	ko00030,ko01100,ko02010
pme0513	151.06	59	152.068	C5H12O5	[M-H]-	Xylitol	Others	Saccharides and Alcohols	87-99-0	3	58174	72134	62536	C00379	ko00040,ko01100,ko02010
Cmyp009787	193.16	109.06	192.151	C13H20O	[M+H]+	Damascenone	Others	Others	23726-91-2	3	60480	63605	61780	--	--
Lmhn003240	237.04	121.03	238.048	C11H10O6	[M-H]-	Benzoylmalic acid	Phenolic acids	Phenolic acids	22138-51-8	1	1745100	1689300	1896200	--	--
pme0085	359.08	196.7	360.084	C18H16O8	[M-H]-	Rosmarinic acid	Phenolic acids	Phenolic acids	537-15-5	1	583470	591900	470530	C01850	ko00350,ko01100
mws0092	533.2	371	534.21	C27H34O11	[M-H]-	Arctiin	Lignans and Coumarins	Lignans	20362-31-6	3	173630	84735	205190	C16915	--
Lmzn001572	637.11	351.06	638.112	C27H26O18	[M-H]-	Scutellarein-7-O-glucuronosyl-(1->2)-glucuronide	Flavonoids	Flavones	150641-65-9	3	151840	115970	138250	--	--
Lmdn004031	637.21	161.02	638.221	C30H38O15	[M-H]-	Jionoside D	Phenolic acids	Phenolic acids	120406-34-0	2	1287800	1337600	1601800	--	--
pmp000780	665.4	409.3	664.398	C40H56O8	[M+H]+	3-O-Trans-feruloyl euscaphic acid	Terpenoids	Triterpene	-	1	24996	22924	27615	--	--
Lmpp003268	757.22	287.06	756.211	C33H40O20	[M+H]+	Kaempferol-3-O-rutinoside-7-O-glucoside	Flavonoids	Flavonols	-	3	56860	63424	39558	--	--

## Sheet: Table S7
Table S7. Relative content of specific compounds in root exudates of Nicotiana tabacum、Perilla frutescens and Zea mays
Index	Q1 (Da)	Q3 (Da)	Molecular Weight (Da)	Formula	Ionization model	Compounds	Class I	Class II	CAS	Level	Zm1	Zm2	Zm3	Nt1	Nt2	Nt3	Pf1	Pf2	Pf3	cpd_ID	kegg_map
mws0823	115.04	71	116.047	C5H8O3	[M-H]-	3-Methyl-2-Oxobutanoic acid	Organic acids	Organic acids	759-05-7	3	53963	56162	56376	27118	95770	106640	107620	101500	104760	C00141	ko00280,ko00290,ko00770,ko00966,ko01100,ko01110,ko01210,ko01230,ko01240
mws0972	131.07	85	132.079	C6H12O3	[M-H]-	6-Hydroxyhexanoic acid	Organic acids	Organic acids	1191-25-9	3	15252	20378	27955	32923	34582	37926	19706	18220	15957	C06103	--
pme1002	138.09	103	137.084	C8H11NO	[M+H]+	L-Tyramine	Alkaloids	Alkaloids	51-67-2	3	16819000	16732000	16365000	982880	958020	983590	53920	51885	54772	C00483	ko00350,ko00950,ko01100,ko01110,ko01240
mws2368	137.06	119.05	138.068	C8H10O2	[M-H]-	Tyrosol; 4-Hydroxyphenylethanol	Phenolic acids	Phenolic acids	501-94-0	3	4558.5	9803.5	5662.2	23791	37218	32158	183400	178990	183400	C06044	ko00350,ko01100
Lmyn008503	143.11	143.11	144.115	C8H16O2	[M-H]-	Octanoic acid	Lipids	Free fatty acids	124-07-2	3	1703.1	2381.5	2676.8	5247.9	4290.9	4268.7	3724.1	3405.4	2928.6	C06423	ko00061,ko00785,ko01100,ko01240
MA10074217	144.05	115.04	145.053	C9H7NO	[M-H]-	4-Hydroxyquinoline	Alkaloids	Quinoline alkaloids	611-36-9	3	226070	227060	234290	307710	349850	334320	213650	209950	214490	C06343	--
ML10177402	152.03	108.05	153.043	C7H7NO3	[M-H]-	4-Aminosalicylic acid	Phenolic acids	Phenolic acids	65-49-6	3	27691	26092	31358	37494	38662	42360	29873	30776	28816	C02518	--
mws0639	153.02	109.03	154.027	C7H6O4	[M-H]-	2,3-Dihydroxybenzoic Acid	Organic acids	Organic acids	303-38-8	3	828060	491700	435620	2805800	2943400	2772400	883420	941190	845140	C00196	ko01110
pmf0440	163.08	91.1	162.068	C10H10O2	[M+H]+	4-MethoxycinnaMaldehyde	Phenolic acids	Phenolic acids	1963-36-6	3	39723	42015	44337	122480	147450	42772	83791	85760	70192	C10475	--
mws1368	166.05	95	165.043	C8H7NO3	[M+H]+	Coixol; 6-Methoxy-2-benzoxazolinone; MBOA	Alkaloids	Alkaloids	532-91-2	1	15168000	15464000	16651000	34214	35114	32134	5416800	4259000	4145000	--	--
Zmhn001420	165.02	121.03	166.027	C8H6O4	[M-H]-	5,7-Dihydroxy-1(3H)-isobenzofuranone	Phenolic acids	Phenolic acids	27979-58-4	3	271930	313860	301010	199020	232000	221740	222820	182310	201250	--	--
pme0281	165.02	121.03	166.027	C8H6O4	[M-H]-	Terephthalic acid	Phenolic acids	Phenolic acids	100-21-0	3	7447600	7526400	7396100	4862300	5032000	5064100	4857100	4772300	4228900	C06337	ko01100
MWSmce681	170.99	127	171.993	C7H5ClO3	[M-H]-	4-Chlorosalicylic acid	Phenolic acids	Phenolic acids	5106-98-9	3	38723	35452	19216	184510	195920	172960	72720	69031	60330	--	--
mws0154	173.05	93	174.053	C7H10O5	[M-H]-	Shikimic acid	Organic acids	Organic acids	138-59-0	3	18513	16084	17868	80139	84129	77550	27655	32626	22527	C00493	ko00400,ko01100,ko01110,ko01230,ko01240
mws1195	179.07	147.1	178.063	C10H10O3	[M+H]+	p-Coumaric acid methyl ester	Phenolic acids	Phenolic acids	3943-97-3	3	34315	28729	52165	11634	8193.2	9479.5	64614	66097	66544	--	--
mws1200	177	145	178.063	C10H10O3	[M-H]-	Trans-4-Hydroxycinnamic Acid Methyl Ester	Organic acids	Organic acids	19367-38-5	3	29454	44240	44782	7991.2	6018.6	9858.8	35338	42357	36665	--	--
pmb2795	177	145	178.063	C10H10O3	[M-H]-	4-Methoxycinnamic acid	Phenolic acids	Phenolic acids	830-09-1	3	23370	37142	33597	8381.7	4359.4	8340.5	36634	29079	30681	--	--
mws0237	187.1	125	188.105	C9H16O4	[M-H]-	Azelaic acid	Organic acids	Organic acids	123-99-9	1	1514800	1457400	1470600	2034200	2231300	2126900	256490	307450	313100	C08261	--
pme0266	201.11	139	202.121	C10H18O4	[M-H]-	Sebacate	Organic acids	Organic acids	111-20-6	1	14099	13662	15278	12753	11592	14602	3790.6	5478.3	4012	C08277	--
mws5045	215.17	169.16	216.173	C12H24O3	[M-H]-	12-Hydroxydodecanoic acid	Lipids	Free fatty acids	505-95-3	3	3204.5	3984.3	3569.8	3584.6	3602.8	4034.9	3759.3	5098	4605.1	C08317	--
mws0474	229.14	211	230.152	C12H22O4	[M-H]-	Dodecanedioic aicd	Lipids	Free fatty acids	693-23-2	1	17426	15865	16100	4614.4	6569.6	3663.2	2536.5	2732.2	2074.8	C02678	--
Lmlp003161	265.15	177.06	264.147	C14H20N2O3	[M+H]+	N-Feruloylputrescine	Alkaloids	Phenolamine	501-13-3	2	6971200	7493200	7165800	12838000	13974000	13060000	436750	378550	460090	C10497	ko00330,ko01100
pmn001491	283.16	59	284.162	C15H24O5	[M-H]-	Dendrobiumane D	Others	Others	-	3	21520	22042	35951	39888	42490	31902	23660	26614	28384	--	--
Lmbn005443	293.21	235.17	294.219	C18H30O3	[M-H]-	13-KODE; (9Z,11E)-13-Oxooctadeca-9,11-dienoic acid	Lipids	Free fatty acids	54739-30-9	1	53888	56749	53275	25202	21400	14571	31432	27588	24241	C14765	ko00591
pmb2786	293.21	235.17	294.219	C18H30O3	[M-H]-	9-Hydroxy-10,12,15-octadecatrienoic acid	Lipids	Free fatty acids	89886-42-0	1	46918	52762	52957	19548	16796	21928	27758	25422	26682	C16326	ko00592
pmp000804	313.14	277.2	312.136	C19H20O4	[M+H]+	Isobavachalcone D	Flavonoids	Chalcones	-	3	296620	284620	301870	1116500	1069000	1051000	79724	79385	70412	--	--
pmn001689	311.22	223.17	312.23	C18H32O4	[M-H]-	9-Hydroxy-12-oxo-15(Z)-octadecenoic acid	Lipids	Free fatty acids	-	2	203100	175120	197280	92442	99113	94924	76390	57252	73106	C21924	ko00592,ko01110
Rfmb087	311.22	293.21	312.23	C18H32O4	[M-H]-	9-Hydroxy-13-oxo-10-octadecenoic Acid	Lipids	Free fatty acids	-	3	133270	131950	139850	531170	577080	556830	89571	89944	86780	--	--
mws1433	314.14	177.05	313.131	C18H19NO4	[M+H]+	N-Feruloyltyramine	Alkaloids	Phenolamine	66648-43-9	2	212390	217740	196370	43119	51032	56785	7474	9400.9	8492	C02717	--
MWStz221	314.14	177.06	313.131	C18H19NO4	[M+H]+	N-Cis-Feruloyltyramine	Alkaloids	Phenolamine	80510-09-4	2	245510	236560	246820	58508	44961	36041	8937.2	16962	10609	--	--
Lmfp001509	317.09	153.02	316.079	C13H16O9	[M+H]+	1-O-Galloyl-rhamnose	Tannins	Tannin	-	1	42051	26325	17600	284250	269850	256110	157270	27631	148070	--	--
mws0945	317.21	113.1	318.219	C20H30O3	[M-H]-	15-Oxo-5Z,8Z,11Z,13E-eicosatetraenoic acid	Lipids	Free fatty acids	81416-72-0	3	7725.6	8514.9	8942.4	4540.4	4002.4	4561.9	2487.6	2490.6	1719.4	C04577	ko00590
Lmbn004240	329.23	199.13	330.241	C18H34O5	[M-H]-	9,10-Dihydroxy-12,13-epoxyoctadecanoic acid	Lipids	Free fatty acids	-	2	302840	282970	290710	414660	457010	462900	17247	21830	18615	C14837	ko00591
Lmyn007622	331.25	157.12	332.256	C18H36O5	[M-H]-	9,10,18-Trihydroxystearic acid	Lipids	Free fatty acids	496-86-6	3	21847	18845	25081	61462	62645	58811	5632.2	3496.3	8908.1	C19621	ko00073
pmp000867	341.14	267.1	340.131	C20H20O5	[M+H]+	Morachalcone A	Flavonoids	Chalcones	76472-88-3	3	27059	20870	22431	32813	37753	41119	70355	78304	70419	--	--
mws0906	341.12	179	342.131	C16H22O8	[M-H]-	Coniferin	Phenolic acids	Phenolic acids	531-29-3	2	32631	40391	30531	3773800	3512100	3470300	540580	495880	483600	C00761	ko00940
pmb0801	346.11	184.1	345.106	C14H19NO9	[M+H]+	4-Pyridoxic acid-O-glucoside	Others	Vitamin	-	3	46680	43214	39863	80267	70215	70495	34576	29613	40587	--	--
pmb0064	374.11	198.08	373.101	C15H19NO10	[M+H]+	DIMBOA glucoside	Alkaloids	Alkaloids	18607-79-9	3	1143300	1016200	1054500	30099000	33212000	30927000	81932	94998	61795	C04831	ko00402
Hmln003169	387.14	329.14	388.153	C21H24O7	[M-H]-	Trachelogenin	Lignans and Coumarins	Lignans	34209-69-3	3	42861	28084	43241	36300	44231	123820	36996	46681	45604	C10891	--
Lmzn001582	387.17	207.1	388.174	C18H28O9	[M-H]-	5'-Glucosyloxyjasmanic acid	Phenolic acids	Phenolic acids	-	1	81177	89768	97767	43271	44244	37635	4515300	4830200	4757300	--	--
pmn001394	405.12	243.1	406.126	C20H22O9	[M-H]-	2,3,5,4'-Tetrahydroxystilbene-2-O-glucoside	Others	Stilbene	82373-94-2	3	74915	64914	68548	158490	192770	185710	37689	39265	30852	--	--
Lmhp008337	426.26	285.24	425.254	C19H40NO7P	[M+H]+	LysoPE 14:0(2n isomer)	Lipids	LPE	-	3	34272	43400	39610	29891	25628	32804	10635	5811.6	7730.7	--	--
Lmhp008440	438.26	297.24	437.254	C20H40NO7P	[M+H]+	LysoPE 15:1	Lipids	LPE	-	2	99475	117060	122610	64967	70712	67934	17322	18244	14523	--	--
Lmhp008273	438.26	297.24	437.254	C20H40NO7P	[M+H]+	LysoPE 15:1(2n isomer)	Lipids	LPE	-	2	100400	115930	114350	69064	66809	64643	17066	21080	20736	--	--
Hmdn006566	455.35	455.35	456.361	C30H48O3	[M-H]-	3,4-Open loop-lupine-4(23),20(29)-diene-24-hydroxy-3-carboxylic acid	Terpenoids	Triterpene	-	3	10533	5356.9	11786	50116	89113	74862	7667.8	8066.3	11379	--	--
Lmhp009769	466.29	325.27	465.286	C22H44NO7P	[M+H]+	LysoPE 17:1	Lipids	LPE	-	1	38090	43528	47474	75645	54120	46222	65580	60845	81001	--	--
pmd0130	468.31	184.07	467.301	C22H46NO7P	[M+H]+	LysoPC 14:0	Lipids	LPC	20559-16-4	2	19229	20213	19352	27058	26041	24824	29175	37566	26131	--	--
pmb3066	481.14	319.2	482.142	C22H26O12	[M-H]-	5-O-p-Coumaroylshikimic acid O-glucoside	Phenolic acids	Phenolic acids	-	3	98963	120050	99532	14715	13622	52536	104130	141260	124780	--	--
Lmhp009349	502.29	361.27	501.286	C25H44NO7P	[M+H]+	LysoPE 20:4(2n isomer)	Lipids	LPE	-	3	16388	20338	20477	22868	23848	26214	8471.4	8743.1	9087.4	--	--
Lmhp010099	570.36	184.07	569.348	C30H52NO7P	[M+H]+	LysoPC 22:5	Lipids	LPC	-	3	26608	28173	22460	14203	14578	11792	20858	10239	11338	--	--
HJN016	623.24	460.18	624.247	C36H36N2O8	[M-H]-	Cannabisin D	Others	Others	-	2	7692.4	5815.9	8012.8	65924	66831	74376	4810.8	4139.5	3630.2	C17908	--

## Sheet: Table S8
Table S8. Table of soil output quality of Panax notoginseng
Sample ID	Insert Size(bp)	SeqStrategy	RawReads(#)	Raw Base(GB)	%GC	Raw Q20(%)	Raw Q30(%)	Clean Reads(#)	Cleaned(%)	Clean Q20(%)	Clean Q30(%)
CK201	350	(150:150)	23933883	7.18	62	96.89	92.12	22562579	94.27	98.47	94.59
CK202	350	(150:150)	23340272	7	61	96.89	92.04	21927600	93.95	98.46	94.52
CK203	350	(150:150)	25606929	7.68	62	97.07	92.4	24169070	94.38	98.52	94.68
CK204	350	(150:150)	23699051	7.11	62	96.83	91.94	22275801	93.99	98.43	94.45
CK205	350	(150:150)	24772893	7.43	61	97.02	92.34	23452551	94.67	98.5	94.66
Nt201	350	(150:150)	22591622	6.78	62	96.43	91.18	20993156	92.92	98.32	94.12
Nt202	350	(150:150)	19666048	5.9	62	96.38	91.02	18244157	92.77	98.27	93.97
Nt203	350	(150:150)	24050968	7.22	62	96.73	91.78	22559255	93.8	98.41	94.41
Nt204	350	(150:150)	24540788	7.36	62	96.8	91.84	23048180	93.92	98.4	94.36
Nt205	350	(150:150)	20510015	6.15	62	96.42	91.16	19041645	92.84	98.32	94.13
Pf201	350	(150:150)	20046566	6.01	61	96.43	91.14	18553869	92.55	98.31	94.1
Pf202	350	(150:150)	19943645	5.98	62	96.44	91.16	18545509	92.99	98.3	94.06
Pf203	350	(150:150)	23843154	7.15	62	96.83	91.97	22440199	94.12	98.44	94.48
Pf204	350	(150:150)	23399089	7.02	62	96.88	92.06	22056987	94.26	98.45	94.54
Pf205	350	(150:150)	23774349	7.13	62	96.44	91.19	22145145	93.15	98.3	94.1
Pn201	350	(150:150)	23406622	7.02	62	96.74	91.8	21958553	93.81	98.41	94.42
Pn202	350	(150:150)	23634684	7.09	62	96.44	91.17	21892699	92.63	98.31	94.1
Pn203	350	(150:150)	22966578	6.89	62	96.52	91.29	21402387	93.19	98.31	94.1
Pn204	350	(150:150)	22727227	6.82	62	96.39	91.04	21169001	93.14	98.25	93.93
Pn205	350	(150:150)	21093960	6.33	62	96.34	91	19547512	92.67	98.28	94.02
Zm201	350	(150:150)	25258020	7.58	61	96.77	91.83	23754228	94.05	98.41	94.39
Zm202	350	(150:150)	24016417	7.2	62	96.78	91.8	22527678	93.8	98.4	94.35
Zm203	350	(150:150)	20866849	6.26	61	96.12	90.44	19174779	91.89	98.13	93.58
Zm204	350	(150:150)	20800877	6.24	62	96.15	90.6	19106451	91.85	98.2	93.81
Zm205	350	(150:150)	20303060	6.09	62	96.44	91.12	18622291	91.72	98.33	94.14
All/Average	350	(150:150)	568793566	170.62	61.8	96.61	91.5	531171282	93.33	98.36	94.24

## Sheet: Table S9
Table S9. KEGG Pathway Related Genes
# Gene Family	CK1	CK2	CK3	CK4	CK5	Pn1	Pn2	Pn3	Pn4	Pn5	Zm1	Zm2	Zm3	Zm4	Zm5	Nt1	Nt2	Nt3	Nt4	Nt5	Pf1	Pf2	Pf3	Pf4	Pf5
UNGROUPED	627882	632914	637138	637358	633579	619927	610382	626163	627540	616911	618126	631564	640214	633100	624961	632836	624204	621098	612244	625623	630215	640534	621965	637547	628044
UNGROUPED|g__Bradyrhizobium.s__Bradyrhizobium_japonicum	0	0	0	0	0	34500.4	32409	0	0	0	28276.9	35806.5	36091.3	0	33593.1	0	0	0	32845.8	34523.8	0	0	35682.7	47305.2	0
UNGROUPED|g__Burkholderia.s__Burkholderia_bryophila	0	0	0	0	0	0	0	0	0	0	11329.1	0	0	0	0	0	0	0	0	0	0	0	0	0	0
UNGROUPED|g__Burkholderia.s__Burkholderia_cenocepacia	0	0	0	0	0	0	0	0	0	0	9515.82	0	0	0	0	0	0	0	0	0	0	0	0	0	0
UNGROUPED|g__Caulobacter.s__Caulobacter_vibrioides	0	0	1606.1	0	0	0	4979.1	0	2557.19	0	0	0	0	0	0	0	0	0	0	0	0	0	0	0	0
UNGROUPED|g__Chthoniobacter.s__Chthoniobacter_flavus	0	0	7428.51	0	0	0	0	0	0	0	0	0	0	0	0	0	0	0	0	0	0	0	0	0	0
UNGROUPED|g__Hyphomicrobium.s__Hyphomicrobium_denitrificans	1954.26	1515.22	0	0	0	0	0	0	0	0	1252.74	1644.91	0	0	0	0	0	0	0	0	0	0	0	0	2099.6
UNGROUPED|g__Mesorhizobium.s__Mesorhizobium_loti	0	8362.49	0	0	8554.51	8823.33	9376.59	0	10651.2	10119.3	9060.43	8459.28	0	0	10481.8	10953.7	10724.3	11637.2	10740.4	11343.5	11493	11243.1	9722.03	10771.7	10094.5
UNGROUPED|g__Methylotenera.s__Methylotenera_versatilis	0	0	0	0	0	0	0	0	0	0	350.071	0	0	0	0	0	0	0	552.677	0	0	0	0	0	0
UNGROUPED|g__Niastella.s__Niastella_koreensis	2477.57	6844.89	12757.2	2492.85	4137.29	0	13069.1	8909.06	3955.05	4685.11	2107.59	3776.5	0	2150.88	3518.18	2589.18	0	3960.84	5672.14	0	3798.43	2444.97	4965.56	0	4024.33
UNGROUPED|g__Nitrosospira.s__Nitrosospira_multiformis	4080.68	3782.18	2736.71	3874.29	5428.35	3761.56	3554.8	3041.51	4567.84	3311.32	3821.23	4687.18	4030.16	3675.27	3063.17	4011.63	3797.95	3350.98	3446.9	2828.68	2864.64	5602.13	3031.43	5747.33	4526.6
UNGROUPED|g__Pseudomonas.s__Pseudomonas_mandelii	0	0	0	0	0	0	0	0	0	0	0	0	0	0	0	0	0	0	0	0	0	0	0	8119.43	0
UNGROUPED|g__Ralstonia.s__Ralstonia_pickettii	0	12576.9	0	0	0	0	10341.7	0	0	0	35923.7	38177.5	16665.4	20879	0	0	27394.1	26759.2	16582.3	25663.7	15643.6	0	22923.7	15741.8	32395.8
UNGROUPED|g__Rhodanobacter.s__Rhodanobacter_thiooxydans	0	0	0	18846.7	0	0	0	19155.7	0	0	0	0	0	0	0	0	0	0	0	0	0	0	0	0	0
UNGROUPED|g__Rhodopseudomonas.s__Rhodopseudomonas_palustris	8381.68	8454.85	9383.61	8628.49	8348.81	6142.19	5276.2	8703.38	9530.31	7916.12	4827.1	5815.99	6415.98	9466.99	6703.04	8502.78	8191.05	7933.61	5409.73	5814.79	8797.48	10271.5	6617.19	6308.96	8589.82
UNGROUPED|g__Streptomyces.s__Streptomyces_chartreusis	14022.7	0	10939.8	0	0	0	18405.5	0	15285.8	0	0	0	15056.9	0	0	15114.1	0	0	0	0	0	0	0	14372.9	0
UNGROUPED|unclassified	596965	591378	592286	603515	607110	566700	512970	586353	580992	590879	511661	533196	561955	596928	567602	591665	574096	567457	536994	545448	587618	610973	539023	529179	566313
K00001	3.112	3.32	22.628	3.44	21.681	16.262	29.13	47.974	47.314	0	5.117	54.667	61.924	3.93	37.776	33.956	4.176	33.938	16.713	32.772	15.097	0	21.747	46.48	26.051
K00001|g__Bradyrhizobium.s__Bradyrhizobium_japonicum	0	0	0	0	0	16.262	2.896	0	0	0	5.117	31.573	33.23	0	12.466	0	0	0	5.717	7.191	0	0	11.282	28.734	0
K00001|g__Mesorhizobium.s__Mesorhizobium_loti	0	0	0	0	0	0	0	0	0	0	0	2.734	0	0	4.365	6.889	4.176	3.043	5.89	0	0	0	0	2.96	0
K00001|g__Rhodopseudomonas.s__Rhodopseudomonas_palustris	3.112	3.32	0	3.44	6.659	0	2.934	7.665	6.738	0	0	2.6	3.529	3.93	0	0	0	5.965	0	6.876	0	0	2.914	3.021	11.341
K00001|unclassified	0	0	22.628	0	15.022	0	23.3	40.309	40.576	0	0	17.76	25.166	0	20.945	27.067	0	24.93	5.107	18.705	15.097	0	7.552	11.766	14.71
K00003	142.918	46.156	44.402	26.115	106.26	107.828	60.879	89.748	121.728	71.623	167.095	104.625	38.148	92.215	6.675	118.001	118.272	96.363	128.503	73.679	74.963	99.951	223.318	114.765	150.032
K00003|g__Bradyrhizobium.s__Bradyrhizobium_japonicum	0	0	0	0	0	2.533	6.835	0	0	0	12.588	18.669	2.931	0	3.333	0	0	0	8.85	11.211	0	0	13.417	20.245	0
K00003|g__Burkholderia.s__Burkholderia_bryophila	0	0	0	0	0	0	0	0	0	0	6.214	0	0	0	0	0	0	0	0	0	0	0	0	0	0
K00003|g__Burkholderia.s__Burkholderia_cenocepacia	0	0	0	0	0	0	0	0	0	0	6.19	0	0	0	0	0	0	0	0	0	0	0	0	0	0
K00003|g__Hyphomicrobium.s__Hyphomicrobium_denitrificans	0	0	0	0	0	0	0	0	0	0	0	0	0	0	0	0	0	0	0	0	0	0	0	0	2.228
K00003|g__Mesorhizobium.s__Mesorhizobium_loti	0	7.781	0	0	10.073	2.566	4.489	0	5.255	6.217	8.378	6.204	0	0	3.342	2.637	0	11.649	4.371	0	0	9.357	2.271	11.203	4.501
K00003|g__Niastella.s__Niastella_koreensis	2.556	2.727	12.926	0	0	0	2.402	15.421	0	9.805	0	4.402	0	6.292	0	0	0	2.45	2.371	0	3.336	3.279	0	0	2.366
K00003|g__Nitrosospira.s__Nitrosospira_multiformis	7.255	2.58	0	2.673	9.908	2.552	0	14.591	13.069	0	12.449	10.413	5.846	6.087	0	7.673	6.362	6.953	0	5.643	0	12.412	6.778	2.255	4.478
K00003|g__Pseudomonas.s__Pseudomonas_mandelii	0	0	0	0	0	0	0	0	0	0	0	0	0	0	0	0	0	0	0	0	0	0	0	6.853	0
K00003|g__Ralstonia.s__Ralstonia_pickettii	0	15.542	0	0	0	0	15.77	0	0	0	50.299	25.055	17.672	36.618	0	0	19.158	20.966	29.283	11.111	19.369	0	13.608	27.16	33.793
K00003|g__Rhodopseudomonas.s__Rhodopseudomonas_palustris	2.404	0	2.434	2.673	7.5	0	2.099	2.901	0	6.058	0	2.077	2.699	8.97	0	2.458	0	2.17	0	0	0	0	2.253	11.25	4.465
K00003|g__Streptomyces.s__Streptomyces_chartreusis	12.403	0	10.037	0	0	0	2.326	0	0	0	0	0	9	0	0	2.686	0	0	0	0	0	0	0	10.971	0
K00003|unclassified	118.299	17.526	19.005	20.768	78.779	100.177	26.96	56.835	103.404	49.543	70.976	37.805	0	34.248	0	102.547	92.752	52.176	83.628	45.714	52.258	74.904	184.991	24.829	98.201
K00008	0	24.488	26.115	47.513	21.016	0	34.92	13.797	27.778	0	0	0	0	32.46	62.985	0	0	0	15.971	0	0	0	21.446	18.732	0
K00008|unclassified	0	24.488	26.115	47.513	21.016	0	34.92	13.797	27.778	0	0	0	0	32.46	62.985	0	0	0	15.971	0	0	0	21.446	18.732	0
K00010	0	3.542	0	0	25.104	3.529	9.425	0	0	8.551	8.567	17.072	0	0	4.597	3.602	8.795	16.022	35.215	0	4.463	0	9.367	3.117	5.763
K00010|g__Burkholderia.s__Burkholderia_bryophila	0	0	0	0	0	0	0	0	0	0	2.81	0	0	0	0	0	0	0	0	0	0	0	0	0	0
K00010|g__Burkholderia.s__Burkholderia_cenocepacia	0	0	0	0	0	0	0	0	0	0	5.757	0	0	0	0	0	0	0	0	0	0	0	0	0	0
K00010|g__Mesorhizobium.s__Mesorhizobium_loti	0	3.542	0	0	0	3.529	9.425	0	0	8.551	0	17.072	0	0	4.597	3.602	8.795	16.022	0	0	4.463	0	9.367	3.117	5.763
K00010|unclassified	0	0	0	0	25.104	0	0	0	0	0	0	0	0	0	0	0	0	0	35.215	0	0	0	0	0	0
K00012	220.119	113.797	87.537	132.17	70.211	123.786	167.106	72.23	135.337	97.553	102.764	136.751	45.769	88.353	71.859	129.433	77.537	94.465	57.614	118.238	128.347	91.809	130.184	161.664	139.327
K00012|g__Bradyrhizobium.s__Bradyrhizobium_japonicum	0	0	0	0	0	25.916	24.421	0	0	0	14.155	19.57	17.583	0	7.918	0	0	0	6.747	22.654	0	0	17.547	39.274	0
K00012|g__Burkholderia.s__Burkholderia_bryophila	0	0	0	0	0	0	0	0	0	0	9.493	0	0	0	0	0	0	0	0	0	0	0	0	0	0
K00012|g__Burkholderia.s__Burkholderia_cenocepacia	0	0	0	0	0	0	0	0	0	0	3.915	0	0	0	0	0	0	0	0	0	0	0	0	0	0
K00012|g__Caulobacter.s__Caulobacter_vibrioides	0	0	0	0	0	0	0	0	2.48	0	0	0	0	0	0	0	0	0	0	0	0	0	0	0	0
K00012|g__Hyphomicrobium.s__Hyphomicrobium_denitrificans	0	2.554	0	0	0	0	0	0	0	0	0	0	0	0	0	0	0	0	0	0	0	0	0	0	0
K00012|g__Mesorhizobium.s__Mesorhizobium_loti	0	7.662	0	0	2.339	10.106	0	0	0	0	10.357	8.246	0	0	6.582	5.194	6.297	2.294	0	5.586	0	0	2.236	6.693	4.433
K00012|g__Niastella.s__Niastella_koreensis	2.412	0	4.817	0	0	0	4.533	0	0	3.085	0	2.079	0	0	0	0	0	0	0	0	0	0	0	0	6.704
K00012|g__Pseudomonas.s__Pseudomonas_mandelii	0	0	0	0	0	0	0	0	0	0	0	0	0	0	0	0	0	0	0	0	0	0	0	2.145	0
K00012|g__Ralstonia.s__Ralstonia_pickettii	0	4.838	0	0	0	0	0	0	0	0	14.063	32.002	8.445	2.931	0	0	6.126	8.827	6.48	10.827	9.266	0	15.006	10.856	25.674
K00012|g__Rhodanobacter.s__Rhodanobacter_thiooxydans	0	0	0	30.849	0	0	0	25.737	0	0	0	0	0	0	0	0	0	0	0	0	0	0	0	0	0
K00012|g__Rhodopseudomonas.s__Rhodopseudomonas_palustris	7.311	7.808	4.931	0	0	5.131	2.296	5.882	7.753	0	2.109	2.099	0	2.98	3.073	2.46	0	2.336	0	5.464	6.388	6.238	0	2.092	0
K00012|unclassified	210.396	90.934	77.79	101.321	67.872	82.632	135.856	40.612	125.104	94.468	48.673	72.754	19.741	82.442	54.286	121.779	65.114	81.008	44.387	73.707	112.694	85.571	95.395	100.604	102.516
K00013	261.92	170.905	104.544	113.295	164.238	145.968	201.255	74.98	246.83	111.78	162.37	172.601	113.238	137.22	82.176	162.197	155.055	189.345	237.455	151.901	103.791	71.255	193.028	198.797	102.048
K00013|g__Bradyrhizobium.s__Bradyrhizobium_japonicum	0	0	0	0	0	18.044	20.88	0	0	0	8.546	8.505	20.89	0	20.367	0	0	0	6.868	8.639	0	0	11.533	20.627	0
K00013|g__Caulobacter.s__Caulobacter_vibrioides	0	0	0	0	0	0	2.338	0	0	0	0	0	0	0	0	0	0	0	0	0	0	0	0	0	0
K00013|g__Hyphomicrobium.s__Hyphomicrobium_denitrificans	2.463	2.627	0	0	0	0	0	0	0	0	0	0	0	0	0	0	0	0	0	0	0	0	0	0	2.28
K00013|g__Mesorhizobium.s__Mesorhizobium_loti	0	10.565	0	0	0	2.613	0	0	0	3.082	2.142	2.077	0	0	0	0	0	4.684	4.534	5.703	3.304	3.095	0	4.498	0
K00013|g__Niastella.s__Niastella_koreensis	2.522	0	5.102	2.788	0	0	4.739	9.129	0	6.45	2.182	0	0	0	0	2.736	0	0	4.678	0	3.366	9.706	0	0	0
K00013|g__Nitrosospira.s__Nitrosospira_multiformis	2.412	15.397	2.44	0	12.622	0	2.265	2.911	5.214	6.169	0	6.232	2.916	0	0	0	19.036	0	0	2.812	0	0	2.253	11.244	2.233
K00013|g__Pseudomonas.s__Pseudomonas_mandelii	0	0	0	0	0	0	0	0	0	0	0	0	0	0	0	0	0	0	0	0	0	0	0	2.243	0
K00013|g__Ralstonia.s__Ralstonia_pickettii	0	17.886	0	0	0	0	9.02	0	0	0	29.027	28.723	20.24	21.025	0	0	37.501	20.613	8.904	22.401	19.148	0	15.694	15.594	17.704
K00013|g__Rhodanobacter.s__Rhodanobacter_thiooxydans	0	0	0	5.402	0	0	0	11.794	0	0	0	0	0	0	0	0	0	0	0	0	0	0	0	0	0
K00013|g__Rhodopseudomonas.s__Rhodopseudomonas_palustris	14.814	10.326	21.622	8.188	2.518	0	15.687	8.626	10.674	9.205	0	6.24	14.921	9.019	12.938	15.965	6.364	20.818	4.42	8.271	12.953	6.213	2.214	11.279	2.14
K00013|g__Streptomyces.s__Streptomyces_chartreusis	10.651	0	2.953	0	0	0	2.261	0	12.203	0	0	0	3.529	0	0	11.886	0	0	0	0	0	0	0	14.414	0
K00013|unclassified	229.058	114.104	72.425	96.918	149.098	125.312	144.064	42.52	218.739	86.874	120.474	120.824	50.743	107.176	48.871	131.611	92.155	143.23	208.051	104.075	65.019	52.24	161.334	118.898	77.69
K00014	4.134	9.567	17.183	0	3.809	13.015	23.539	0	10.447	22.933	90.432	90.011	33.196	13.463	0	4.485	16.312	20.285	31.838	26.819	36.218	10.609	37.8	55.198	31.395
K00014|g__Bradyrhizobium.s__Bradyrhizobium_japonicum	0	0	0	0	0	8.651	15.113	0	0	0	14.342	16.563	14.639	0	0	0	0	0	3.674	13.929	0	0	7.324	37.103	0
K00014|g__Burkholderia.s__Burkholderia_bryophila	0	0	0	0	0	0	0	0	0	0	3.427	0	0	0	0	0	0	0	0	0	0	0	0	0	0
K00014|g__Niastella.s__Niastella_koreensis	0	5.156	4.889	0	0	0	4.541	0	10.447	12.36	4.182	0	0	0	0	0	0	9.263	0	0	0	0	0	0	4.474
K00014|g__Nitrosospira.s__Nitrosospira_multiformis	4.134	0	8.365	0	0	4.363	0	0	0	10.573	3.577	3.56	4.997	0	0	4.485	16.312	3.962	3.835	0	0	10.609	0	3.854	0
K00014|g__Pseudomonas.s__Pseudomonas_mandelii	0	0	0	0	0	0	0	0	0	0	0	0	0	0	0	0	0	0	0	0	0	0	0	3.94	0
K00014|g__Ralstonia.s__Ralstonia_pickettii	0	4.411	0	0	0	0	3.885	0	0	0	64.904	69.888	13.559	13.463	0	0	0	7.059	24.329	12.89	36.218	0	30.475	10.3	26.921
K00014|g__Rhodopseudomonas.s__Rhodopseudomonas_palustris	0	0	3.93	0	3.809	0	0	0	0	0	0	0	0	0	0	0	0	0	0	0	0	0	0	0	0
K00015	143.107	71.741	69.513	147.487	99.945	113.137	112.754	72.452	106.272	109.532	115.863	121.178	12.034	75.315	163.692	125.428	95.32	53.185	123.97	83.221	91.305	148.72	65.124	119.874	108.319
K00015|g__Bradyrhizobium.s__Bradyrhizobium_japonicum	0	0	0	0	0	20.846	55.895	0	0	0	45.962	62.381	12.034	0	54.431	0	0	0	27.418	11.621	0	0	43.421	55.452	0
K00015|g__Mesorhizobium.s__Mesorhizobium_loti	0	3.542	0	0	6.949	0	0	0	0	0	8.618	2.859	0	0	18.258	21.566	8.728	3.182	24.05	7.747	8.496	4.26	0	6.19	8.994
K00015|g__Rhodopseudomonas.s__Rhodopseudomonas_palustris	35.941	14.169	3.359	32.525	24.325	3.504	9.359	11.399	24.209	4.246	20.113	14.292	0	20.892	9.129	24.836	4.367	25.455	15.397	15.259	13.159	17.038	21.703	15.282	24.593
K00015|unclassified	107.166	54.03	66.155	114.961	68.672	88.787	47.5	61.053	82.063	105.287	41.17	41.646	0	54.423	81.874	79.026	82.225	24.548	57.105	48.594	69.65	127.422	0	42.949	74.731
K00018	3.531	3.768	3.572	11.71	0	0	6.636	0	7.595	13.546	6.111	9.123	0	8.888	9.709	3.831	4.644	3.384	0	4.12	4.713	9.061	6.597	6.523	9.808
K00018|g__Niastella.s__Niastella_koreensis	0	0	3.572	7.806	0	0	0	0	0	0	0	0	0	0	0	0	0	3.384	0	0	0	0	0	0	0
K00018|g__Nitrosospira.s__Nitrosospira_multiformis	3.531	3.768	0	3.903	0	0	6.636	0	7.595	13.546	6.111	9.123	0	8.888	9.709	3.831	4.644	0	0	4.12	4.713	9.061	6.597	3.292	9.808
K00018|g__Pseudomonas.s__Pseudomonas_mandelii	0	0	0	0	0	0	0	0	0	0	0	0	0	0	0	0	0	0	0	0	0	0	0	3.231	0
K00019	100.07	172.881	76.609	142.575	148.977	158.524	124.26	179.576	259.466	119.282	159.356	162.96	75.651	84.049	76.23	88.786	187.492	158.866	158.953	140.181	162.059	233.029	262.494	177.332	144.207
K00019|g__Bradyrhizobium.s__Bradyrhizobium_japonicum	0	0	0	0	0	18.769	33.263	0	0	0	26.391	26.674	10.697	0	5.82	0	0	0	28.308	30.976	0	0	16.574	33.001	0
K00019|g__Burkholderia.s__Burkholderia_bryophila	0	0	0	0	0	0	0	0	0	0	7.523	0	0	0	0	0	0	0	0	0	0	0	0	0	0
K00019|g__Hyphomicrobium.s__Hyphomicrobium_denitrificans	0	0	0	0	0	0	0	0	0	0	7.804	0	0	0	0	0	0	0	0	0	0	0	0	0	0
K00019|g__Mesorhizobium.s__Mesorhizobium_loti	0	4.721	0	0	4.005	4.67	8.316	0	0	0	11.487	3.811	0	0	12.167	8.958	11.64	16.963	24.513	15.488	11.813	5.677	0	4.125	0
K00019|g__Ralstonia.s__Ralstonia_pickettii	0	19.064	0	0	0	0	0	0	0	0	19.344	57.139	37.87	10.723	0	0	47.167	17.165	4.156	31.171	29.785	0	20.924	37.611	36.947
K00019|g__Rhodopseudomonas.s__Rhodopseudomonas_palustris	26.549	4.156	17.905	29.347	0	37.362	4.158	10.679	42.955	45.268	7.658	25.355	0	4.964	0	9.209	17.459	16.482	0	0	28.566	51.095	37.204	20.626	24.245
K00019|unclassified	73.521	144.94	58.703	113.227	144.972	97.723	78.523	168.897	216.511	74.015	79.149	49.981	27.085	68.362	58.243	70.619	111.226	108.255	101.976	62.545	91.895	176.256	187.792	81.968	83.015
K00020	19.477	91.087	29.776	4.236	29.541	69.397	95.686	41.583	52.258	35.275	109.92	62.507	81.127	82.262	102.494	78.769	47.351	70.161	74.406	101.688	0	45.828	112.218	113.089	67.412
K00020|g__Bradyrhizobium.s__Bradyrhizobium_japonicum	0	0	0	0	0	35.996	42.753	0	0	0	26.803	33.38	13.43	0	62.186	0	0	0	28.877	36.103	0	0	28.742	32.375	0
K00020|g__Hyphomicrobium.s__Hyphomicrobium_denitrificans	0	0	0	0	0	0	0	0	0	0	0	0	0	0	0	0	0	0	0	0	0	0	0	0	4.04
K00020|g__Mesorhizobium.s__Mesorhizobium_loti	0	8.211	0	0	7.881	0	7.382	0	0	0	3.067	9.267	0	0	0	7.756	0	22.587	3.643	8.979	0	4.937	14.061	14.19	6.972
K00020|g__Pseudomonas.s__Pseudomonas_mandelii	0	0	0	0	0	0	0	0	0	0	0	0	0	0	0	0	0	0	0	0	0	0	0	7.145	0
K00020|g__Ralstonia.s__Ralstonia_pickettii	0	12.167	0	0	0	0	0	0	0	0	23.025	13.094	18.378	0	0	0	5	18.216	3.526	13.305	0	0	24.858	10.631	7.111
K00020|g__Rhodopseudomonas.s__Rhodopseudomonas_palustris	3.832	11.606	7.379	4.236	3.659	11.664	3.261	0	0	0	9.948	6.765	14.242	14.18	23.652	4.158	19.581	0	0	17.896	0	0	0	7.145	14.191
K00020|unclassified	15.645	59.104	22.397	0	18.001	21.737	42.29	41.583	52.258	35.275	47.077	0	35.077	68.082	16.656	66.855	22.77	29.359	38.36	25.405	0	40.892	44.556	41.602	35.098
K00021	0	0	2.644	0	0	0	3.684	1.577	0	0	0	3.376	0	0	0	0	0	0	1.212	0	0	0	0	0	0
K00021|g__Niastella.s__Niastella_koreensis	0	0	2.644	0	0	0	3.684	1.577	0	0	0	3.376	0	0	0	0	0	0	1.212	0	0	0	0	0	0
K00023	405.115	277.226	438.704	549.283	265.065	480.199	571.142	378.712	508.35	468.905	389.04	360.706	339.631	265.291	333.746	250.98	404.4	446.771	447.235	477.894	422.556	473.494	382.367	217.789	372.122
K00023|g__Burkholderia.s__Burkholderia_bryophila	0	0	0	0	0	0	0	0	0	0	8.279	0	0	0	0	0	0	0	0	0	0	0	0	0	0
K00023|g__Burkholderia.s__Burkholderia_cenocepacia	0	0	0	0	0	0	0	0	0	0	4.139	0	0	0	0	0	0	0	0	0	0	0	0	0	0
K00023|g__Caulobacter.s__Caulobacter_vibrioides	0	0	0	0	0	0	40.961	0	21.33	0	0	0	0	0	0	0	0	0	0	0	0	0	0	0	0
K00023|g__Hyphomicrobium.s__Hyphomicrobium_denitrificans	14.724	10.473	0	0	0	0	0	0	0	0	0	0	0	0	0	0	0	0	0	0	0	0	0	0	0
K00023|g__Mesorhizobium.s__Mesorhizobium_loti	0	10.473	0	0	4.704	0	4.612	0	5.305	12.553	0	8.453	0	0	0	15.975	0	0	0	0	26.206	0	9.17	4.576	31.16
K00023|g__Ralstonia.s__Ralstonia_pickettii	0	15.158	0	0	0	0	26.97	0	0	0	40.867	28.755	17.346	18.061	0	0	0	54.076	8.83	72.501	19.092	0	13.407	17.749	35.124
K00023|g__Rhodanobacter.s__Rhodanobacter_thiooxydans	0	0	0	126.15	0	0	0	143.541	0	0	0	0	0	0	0	0	0	0	0	0	0	0	0	0	0
K00023|g__Rhodopseudomonas.s__Rhodopseudomonas_palustris	33.917	0	24.792	48.828	0	15.293	18.448	11.22	36.725	0	4.247	0	41.526	0	26.991	0	12.911	13.609	9.105	17.179	32.757	25.189	13.755	22.407	31.808
K00023|unclassified	356.474	241.121	413.912	374.306	260.36	464.906	480.152	223.951	444.99	456.353	331.508	323.498	280.759	247.229	306.755	235.006	391.49	379.085	429.3	388.214	344.502	448.306	346.035	173.057	274.03
K00024	815.066	788.254	1002.32	882.837	776.729	835.297	1096.59	1170.85	1009.08	1180.89	914.655	809.621	839.759	932.684	923.788	906.963	843.957	969.216	969.946	844.488	1001.19	796.256	901.522	810.008	768.561
K00024|g__Bradyrhizobium.s__Bradyrhizobium_japonicum	0	0	0	0	0	69.191	58.405	0	0	0	53.483	35.69	62.614	0	42.733	0	0	0	64.063	20.147	0	0	57.797	67.481	0
K00024|g__Burkholderia.s__Burkholderia_bryophila	0	0	0	0	0	0	0	0	0	0	5.869	0	0	0	0	0	0	0	0	0	0	0	0	0	0
K00024|g__Burkholderia.s__Burkholderia_cenocepacia	0	0	0	0	0	0	0	0	0	0	11.697	0	0	0	0	0	0	0	0	0	0	0	0	0	0
K00024|g__Caulobacter.s__Caulobacter_vibrioides	0	0	31.538	0	0	0	9.807	0	11.281	0	0	0	0	0	0	0	0	0	0	0	0	0	0	0	0
K00024|g__Hyphomicrobium.s__Hyphomicrobium_denitrificans	3.441	0	0	0	0	0	0	0	0	0	0	0	0	0	0	0	0	0	0	0	0	0	0	0	0
K00024|g__Mesorhizobium.s__Mesorhizobium_loti	0	7.37	0	0	10.623	21.153	3.024	0	7.465	21.838	14.443	26.468	0	0	14.12	18.735	13.477	29.786	44.234	4.029	13.83	39.644	9.679	25.757	12.79
K00024|g__Niastella.s__Niastella_koreensis	0	3.869	7.336	0	3.795	0	10.222	0	15.676	4.637	6.275	3.123	0	9.127	0	0	0	3.388	3.005	0	0	0	10.162	0	0
K00024|g__Nitrosospira.s__Nitrosospira_multiformis	3.392	3.619	0	3.749	0	3.58	0	4.093	3.666	4.191	5.869	14.6	4.099	8.537	13.988	14.719	26.101	0	0	3.957	18.109	8.13	12.673	15.802	9.329
K00024|g__Ralstonia.s__Ralstonia_pickettii	0	21.378	0	0	0	0	22.274	0	0	0	37.878	37.587	12.283	34.055	0	0	8.905	38.573	56.489	31.614	4.511	0	31.301	28.351	40.483
K00024|g__Rhodopseudomonas.s__Rhodopseudomonas_palustris	65.618	22.03	73.257	45.811	54.218	40.096	32.452	83.348	70.534	57.116	26.896	17.845	58.052	73.432	18.992	67.44	63.09	43.025	25.627	20.142	91.647	48.741	22.584	54.734	60.747
K00024|g__Streptomyces.s__Streptomyces_chartreusis	13.469	0	13.626	0	0	0	25.325	0	14.558	0	0	0	0	0	0	18.267	0	0	0	0	0	0	0	9.418	0
K00024|unclassified	729.145	729.989	876.562	833.277	708.094	701.278	935.082	1083.41	885.898	1093.11	752.244	674.308	702.711	807.532	833.954	787.803	732.383	854.443	776.528	764.599	873.095	699.741	757.325	608.466	645.213
K00027	70.466	44.975	81.792	48.302	41.197	72.284	2.076	0	44.713	20.889	49.243	63.118	2.664	0	67.074	33.432	0	19.436	0	48.79	0	44.235	47.026	112.641	48.201
K00027|g__Streptomyces.s__Streptomyces_chartreusis	15.454	0	6.539	0	0	0	2.076	0	16.545	0	0	0	2.664	0	0	0	0	0	0	0	0	0	0	22.647	0
K00027|unclassified	55.011	44.975	75.253	48.302	41.197	72.284	0	0	28.167	20.889	49.243	63.118	0	0	67.074	33.432	0	19.436	0	48.79	0	44.235	47.026	89.995	48.201
K00029	307.742	166.476	318.291	270.956	225.005	172.738	328.6	170.743	200.208	221.908	305.681	233.601	288.461	288.752	153.583	296.439	208.831	279.282	240.003	199.435	257.285	178.96	306.088	224.836	337.591
K00029|g__Bradyrhizobium.s__Bradyrhizobium_japonicum	0	0	0	0	0	4.131	1.839	0	0	0	5.081	11.805	4.731	0	2.553	0	0	0	5.457	0	0	0	5.485	10.959	0
K00029|g__Burkholderia.s__Burkholderia_bryophila	0	0	0	0	0	0	0	0	0	0	1.148	0	0	0	0	0	0	0	0	0	0	0	0	0	0
K00029|g__Ralstonia.s__Ralstonia_pickettii	0	5.486	0	0	0	0	15.858	0	0	0	19.011	27.859	15.667	8.165	0	0	11.865	30.932	6.018	28.806	10.4	0	10.874	7.226	27.599
K00029|g__Rhodopseudomonas.s__Rhodopseudomonas_palustris	2.62	2.753	1.326	4.29	2.743	2.732	2.463	1.581	4.152	3.352	2.229	2.228	0	4.891	1.802	5.637	3.416	7.488	0	1.483	1.749	5.044	2.398	4.858	6.027
K00029|unclassified	305.121	158.237	316.966	266.666	222.262	165.875	308.44	169.161	196.056	218.556	278.212	191.71	268.063	275.696	149.228	290.802	193.55	240.861	228.528	169.146	245.136	173.916	287.331	201.794	303.964
K00030	73.69	0	0	161.803	86.441	34.44	86.835	40.467	18.324	63.274	38.239	64.685	107.297	96.546	79.114	89.643	42.494	69.89	92.364	76.711	90.679	33.973	44.594	0	0
K00030|g__Rhodanobacter.s__Rhodanobacter_thiooxydans	0	0	0	57.577	0	0	0	15.802	0	0	0	0	0	0	0	0	0	0	0	0	0	0	0	0	0
K00030|unclassified	73.69	0	0	104.226	86.441	34.44	86.835	24.665	18.324	63.274	38.239	64.685	107.297	96.546	79.114	89.643	42.494	69.89	92.364	76.711	90.679	33.973	44.594	0	0
K00031	1074.73	1146.91	1210.87	1150.56	901.539	1101.52	1030.27	1408.57	1074.93	1371.48	1082.62	1036.86	1100.04	1012.34	1422.8	1198.9	1286.61	1224.63	1252.8	1041.31	1322.19	1273.68	1145.12	1056.89	1085.36
K00031|g__Burkholderia.s__Burkholderia_bryophila	0	0	0	0	0	0	0	0	0	0	10.968	0	0	0	0	0	0	0	0	0	0	0	0	0	0
K00031|g__Caulobacter.s__Caulobacter_vibrioides	0	0	40.426	0	0	0	27.523	0	42.869	0	0	0	0	0	0	0	0	0	0	0	0	0	0	0	0
K00031|g__Hyphomicrobium.s__Hyphomicrobium_denitrificans	10.597	2.827	0	0	0	0	0	0	0	0	8.97	0	0	0	0	0	0	0	0	0	0	0	0	0	4.849
K00031|g__Mesorhizobium.s__Mesorhizobium_loti	0	8.331	0	0	13.94	8.196	7.508	0	31.674	16.762	11.526	15.961	0	0	25.401	5.372	10.275	12.767	14.649	6.217	10.668	13.175	7.323	2.484	9.866
K00031|g__Niastella.s__Niastella_koreensis	0	7.878	16.701	0	2.274	0	25.674	7.868	0	0	0	6.359	0	3.279	2.974	2.827	0	14.529	4.833	0	0	12.175	6.898	0	7.236
K00031|g__Nitrosospira.s__Nitrosospira_multiformis	5.126	8.203	7.778	5.224	5.364	10.82	19.118	0	5.54	3.277	6.486	6.533	3.098	0	0	8.342	3.371	2.456	0	0	6.842	16.237	0	9.557	0
K00031|g__Pseudomonas.s__Pseudomonas_mandelii	0	0	0	0	0	0	0	0	0	0	0	0	0	0	0	0	0	0	0	0	0	0	0	9.531	0
K00031|g__Ralstonia.s__Ralstonia_pickettii	0	10.808	0	0	0	0	31.152	0	0	0	50.927	24.344	61.617	25.871	0	0	26.837	9.852	42.907	23.705	30.715	0	57.389	31.145	37.828
K00031|g__Rhodopseudomonas.s__Rhodopseudomonas_palustris	28.495	30.649	47.661	34.876	13.731	22.161	19.725	56.886	45.148	20.157	22.375	20.372	3.175	29.392	25.262	34.242	24.122	37.709	19.498	24.468	38.658	26.946	29.466	19.586	36.149
K00031|unclassified	1030.51	1078.21	1098.3	1110.46	866.23	1060.34	899.572	1343.82	949.696	1331.29	971.363	963.296	1032.15	953.8	1369.16	1148.12	1222	1147.32	1170.91	986.923	1235.31	1205.15	1044.05	984.591	989.431
K00033	163.426	159.357	136.48	90.763	257.99	123.455	124.636	176.219	103.288	86.303	210.245	145.805	104.991	42.178	27.669	151.642	185.595	182.047	219.823	137.084	43.853	101.714	215.468	29.608	111.859
K00033|g__Bradyrhizobium.s__Bradyrhizobium_japonicum	0	0	0	0	0	17.335	15.293	0	0	0	8.549	8.538	15.475	0	4.47	0	0	0	8.993	7.774	0	0	12.375	3.106	0
K00033|g__Burkholderia.s__Burkholderia_bryophila	0	0	0	0	0	0	0	0	0	0	9.715	0	0	0	0	0	0	0	0	0	0	0	0	0	0
K00033|g__Mesorhizobium.s__Mesorhizobium_loti	0	5.849	0	0	3.414	5.282	8.322	0	11.966	2.831	5.748	3.818	0	0	0	3.54	23.196	11.51	7.139	7.762	12.829	2.848	12.322	7.18	6.82
K00033|g__Methylotenera.s__Methylotenera_versatilis	0	0	0	0	0	0	0	0	0	0	1.798	0	0	0	0	0	0	0	0	0	0	0	0	0	0
K00033|g__Niastella.s__Niastella_koreensis	4.46	7.138	11.279	0	2.334	0	16.762	8.072	2.41	8.389	0	1.92	0	0	0	0	0	0	0	0	0	0	12.37	0	0
K00033|g__Nitrosospira.s__Nitrosospira_multiformis	3.741	3.991	0	0	15.66	3.948	0	4.514	0	0	0	0	9.043	0	0	0	14.301	10.756	0	4.365	0	4.8	0	10.463	3.315
K00033|g__Pseudomonas.s__Pseudomonas_mandelii	0	0	0	0	0	0	0	0	0	0	0	0	0	0	0	0	0	0	0	0	0	0	0	3.173	0
K00033|g__Rhodanobacter.s__Rhodanobacter_thiooxydans	0	0	0	0	0	0	0	13.543	0	0	0	0	0	0	0	0	0	0	0	0	0	0	0	0	0
K00033|g__Rhodopseudomonas.s__Rhodopseudomonas_palustris	2.893	6.775	2.972	10.263	0	0	2.993	3.831	3.431	0	2.473	0	3.532	4.009	0	0	0	0	0	0	0	4.087	8.645	5.686	5.384
K00033|g__Streptomyces.s__Streptomyces_chartreusis	11.277	0	0	0	0	0	3.63	0	4.176	0	0	0	14.022	0	0	0	0	0	0	0	0	0	0	0	0
K00033|unclassified	141.056	135.604	122.229	80.5	236.582	96.888	77.635	146.259	81.305	75.083	181.962	131.529	62.918	38.169	23.198	148.103	148.098	159.781	203.691	117.183	31.024	89.979	169.757	0	96.341
K00034	0	0	0	0	0	0	3.645	0	0	0	0	0	9.95	0	0	0	0	0	11.454	9.605	0	14.355	3.845	7.675	0
K00034|g__Bradyrhizobium.s__Bradyrhizobium_japonicum	0	0	0	0	0	0	3.645	0	0	0	0	0	9.95	0	0	0	0	0	11.454	9.605	0	0	3.845	7.675	0
K00034|unclassified	0	0	0	0	0	0	0	0	0	0	0	0	0	0	0	0	0	0	0	0	0	14.355	0	0	0
K00035	0	0	0	0	0	0	3.42	0	0	4.655	0	3.099	0	0	5.004	3.949	0	0	0	8.494	0	0	0	0	0
K00035|g__Bradyrhizobium.s__Bradyrhizobium_japonicum	0	0	0	0	0	0	3.42	0	0	0	0	0	0	0	5.004	0	0	0	0	8.494	0	0	0	0	0
K00035|g__Mesorhizobium.s__Mesorhizobium_loti	0	0	0	0	0	0	0	0	0	4.655	0	3.099	0	0	0	3.949	0	0	0	0	0	0	0	0	0
K00036	237.483	168.885	154.617	206.491	172.64	203.579	236.189	47.494	207.594	103.696	89.794	235.561	59.541	158.771	72.086	223.521	172.465	155.196	116.454	172.062	152.507	160.467	176.615	220.07	259.326
K00036|g__Bradyrhizobium.s__Bradyrhizobium_japonicum	0	0	0	0	0	8.772	11.714	0	0	0	10.787	25.023	10.045	0	14.283	0	0	0	17.214	14.545	0	0	11.646	7.748	0
K00036|g__Burkholderia.s__Burkholderia_bryophila	0	0	0	0	0	0	0	0	0	0	3.488	0	0	0	0	0	0	0	0	0	0	0	0	0	0
K00036|g__Mesorhizobium.s__Mesorhizobium_loti	0	2.287	0	0	9.144	6.835	2.056	0	9.365	19.441	7.481	0	0	0	20.926	11.834	8.431	4.265	3.977	5.002	17.167	8.252	4.047	8.187	15.878
K00036|g__Niastella.s__Niastella_koreensis	6.152	0	20.745	0	0	0	0	0	0	0	0	0	0	5.085	0	6.675	0	1.965	7.608	0	0	0	0	0	7.594
K00036|g__Nitrosospira.s__Nitrosospira_multiformis	13.476	2.425	4.599	5.025	0	4.798	6.407	13.713	7.37	11.626	1.967	1.957	0	0	3.125	9.864	2.989	6.535	4.216	2.652	0	11.664	4.247	10.594	8.417
K00036|g__Pseudomonas.s__Pseudomonas_mandelii	0	0	0	0	0	0	0	0	0	0	0	0	0	0	0	0	0	0	0	0	0	0	0	3.84	0
K00036|g__Ralstonia.s__Ralstonia_pickettii	0	2.298	0	0	0	0	14.128	0	0	0	12.931	20.323	5.182	2.71	0	0	14.098	12.291	3.977	12.506	8.598	0	18.043	11.991	17.872
K00036|g__Rhodanobacter.s__Rhodanobacter_thiooxydans	0	0	0	16.592	0	0	0	33.781	0	0	0	0	0	0	0	0	0	0	0	0	0	0	0	0	0
K00036|g__Rhodopseudomonas.s__Rhodopseudomonas_palustris	2.073	2.068	10.21	2.292	0	0	3.896	0	4.491	0	0	0	0	0	8.57	4.362	0	3.978	0	0	5.541	5.32	0	1.937	0
K00036|g__Streptomyces.s__Streptomyces_chartreusis	0	0	0	0	0	0	5.98	0	0	0	0	0	0	0	0	6.904	0	0	0	0	0	0	0	5.933	0
K00036|unclassified	215.781	159.807	119.064	182.583	163.496	183.174	192.007	0	186.368	72.629	53.14	188.257	44.313	150.976	25.184	183.883	146.946	126.162	79.462	137.357	121.201	135.231	138.633	169.839	209.565
K00038	0	0	0	0	12.119	0	10.86	0	0	0	7.804	0	0	0	0	0	0	0	0	0	0	0	0	0	0
K00038|g__Burkholderia.s__Burkholderia_cenocepacia	0	0	0	0	0	0	0	0	0	0	7.804	0	0	0	0	0	0	0	0	0	0	0	0	0	0
K00038|unclassified	0	0	0	0	12.119	0	10.86	0	0	0	0	0	0	0	0	0	0	0	0	0	0	0	0	0	0
K00040	0	0	0	0	0	4.425	9.915	0	0	2.559	1.806	1.825	0	0	0	0	2.757	0	7.864	4.946	0	0	1.923	7.598	0
K00040|g__Bradyrhizobium.s__Bradyrhizobium_japonicum	0	0	0	0	0	0	5.975	0	0	0	1.806	1.825	0	0	0	0	0	0	7.864	4.946	0	0	1.923	3.82	0
K00040|g__Mesorhizobium.s__Mesorhizobium_loti	0	0	0	0	0	4.425	3.939	0	0	2.559	0	0	0	0	0	0	2.757	0	0	0	0	0	0	3.779	0
K00041	0	4.434	10.509	0	6.523	0	1.849	2.507	0	10.628	0	0	0	0	5.713	0	0	1.991	1.927	0	8.32	0	1.941	0	0
K00041|g__Niastella.s__Niastella_koreensis	0	4.434	10.509	0	6.523	0	1.849	2.507	0	10.628	0	0	0	0	5.713	0	0	1.991	1.927	0	8.32	0	1.941	0	0
K00042	191.362	90.821	114.75	52.257	62.545	29.769	110.772	0	121.541	124.078	93.892	143.961	181.629	80.588	92.071	200.972	172.173	114.921	172.908	150.546	113.88	70.968	141.866	163.804	200.091
K00042|g__Bradyrhizobium.s__Bradyrhizobium_japonicum	0	0	0	0	0	4.045	10.793	0	0	0	3.316	3.3	13.607	0	10.537	0	0	0	14.213	4.471	0	0	3.58	14.29	0
K00042|g__Burkholderia.s__Burkholderia_bryophila	0	0	0	0	0	0	0	0	0	0	16.252	0	0	0	0	0	0	0	0	0	0	0	0	0	0
K00042|g__Burkholderia.s__Burkholderia_cenocepacia	0	0	0	0	0	0	0	0	0	0	3.289	0	0	0	0	0	0	0	0	0	0	0	0	0	0
K00042|g__Mesorhizobium.s__Mesorhizobium_loti	0	0	0	0	0	0	0	0	0	0	2.863	0	0	0	0	0	0	0	3.416	0	0	0	0	0	0
K00042|g__Niastella.s__Niastella_koreensis	0	0	0	0	0	0	0	0	0	0	0	0	0	0	0	0	0	0	7.226	0	5.2	0	3.639	0	0
K00042|g__Nitrosospira.s__Nitrosospira_multiformis	3.626	0	0	0	7.589	0	0	0	0	0	0	3.123	8.765	0	4.608	11.802	0	0	0	0	19.361	4.652	9.815	3.38	6.714
K00042|g__Ralstonia.s__Ralstonia_pickettii	0	8.211	0	0	0	0	14.236	0	0	0	26.104	42.681	22.836	37.957	0	0	75.069	72.216	38.433	61.896	45.242	0	32.342	39.251	58.818
K00042|unclassified	187.736	82.61	114.75	52.257	54.956	25.724	85.743	0	121.541	124.078	42.069	94.858	136.42	42.631	76.927	189.17	97.104	42.704	109.62	84.179	44.078	66.315	92.491	106.883	134.559
K00043	0	0	0	0	0	0	35.134	0	0	0	9.117	0	0	0	28.633	0	0	0	4.86	0	0	0	0	0	0
K00043|g__Ralstonia.s__Ralstonia_pickettii	0	0	0	0	0	0	0	0	0	0	0	0	0	0	0	0	0	0	4.86	0	0	0	0	0	0
K00043|unclassified	0	0	0	0	0	0	35.134	0	0	0	9.117	0	0	0	28.633	0	0	0	0	0	0	0	0	0	0
K00045	0	0	0	0	0	2.246	0	0	0	0	3.684	1.776	0	0	2.927	0	0	4.081	1.975	2.481	2.842	0	0	0	1.971
K00045|g__Mesorhizobium.s__Mesorhizobium_loti	0	0	0	0	0	2.246	0	0	0	0	3.684	1.776	0	0	2.927	0	0	4.081	1.975	2.481	2.842	0	0	0	1.971
K00046	0	13.982	26.379	12.528	28.934	4.829	17.639	0	0	0	34.61	73.141	21.726	5.622	6.29	46.163	17.625	8.562	41.474	0	17.459	29.081	16.894	42.352	69.198
K00046|g__Bradyrhizobium.s__Bradyrhizobium_japonicum	0	0	0	0	0	4.829	4.299	0	0	0	11.876	31.519	5.53	0	6.29	0	0	0	16.974	0	0	0	8.548	29.762	0
K00046|g__Ralstonia.s__Ralstonia_pickettii	0	13.982	0	0	0	0	0	0	0	0	3.865	41.622	16.197	5.622	0	0	17.625	8.562	24.5	0	17.459	0	8.346	8.328	28.948
K00046|unclassified	0	0	26.379	12.528	28.934	0	13.341	0	0	0	18.869	0	0	0	0	46.163	0	0	0	0	0	29.081	0	4.262	40.249
K00052	476.83	430.388	473.986	442.436	531.337	534.083	527.295	421.159	359.86	394.051	532.154	532.164	381.291	412.661	585.703	482.615	434.203	559.958	495.523	505.479	573.267	425.47	531.898	405.727	442.159
K00052|g__Bradyrhizobium.s__Bradyrhizobium_japonicum	0	0	0	0	0	46.616	75.122	0	0	0	53.527	46.014	35.377	0	96.66	0	0	0	40.948	48.693	0	0	68.521	82.741	0
K00052|g__Burkholderia.s__Burkholderia_bryophila	0	0	0	0	0	0	0	0	0	0	5.333	0	0	0	0	0	0	0	0	0	0	0	0	0	0
K00052|g__Burkholderia.s__Burkholderia_cenocepacia	0	0	0	0	0	0	0	0	0	0	2.666	0	0	0	0	0	0	0	0	0	0	0	0	0	0
K00052|g__Caulobacter.s__Caulobacter_vibrioides	0	0	0	0	0	0	11.774	0	0	0	0	0	0	0	0	0	0	0	0	0	0	0	0	0	0
K00052|g__Hyphomicrobium.s__Hyphomicrobium_denitrificans	0	3.125	0	0	0	0	0	0	0	0	10.136	7.566	0	0	0	0	0	0	0	0	0	0	0	0	2.711
K00052|g__Mesorhizobium.s__Mesorhizobium_loti	0	3.164	0	0	18.62	21.909	8.105	0	9.615	14.848	10.036	12.771	0	0	20.385	12.866	19.501	25.317	13.677	6.92	31.375	11.246	11.081	5.529	0
K00052|g__Niastella.s__Niastella_koreensis	0	9.658	18.311	3.384	0	0	8.381	18.311	3.165	7.66	12.66	10.429	0	3.501	4.026	3.177	0	5.614	14.075	0	0	7.686	8.332	0	0
K00052|g__Nitrosospira.s__Nitrosospira_multiformis	5.939	16.547	6.276	6.857	3.246	0	2.915	0	3.352	11.899	0	10.685	11.247	15.615	4.264	3.365	7.771	8.915	8.631	3.619	4.136	3.98	8.693	8.675	0
K00052|g__Pseudomonas.s__Pseudomonas_mandelii	0	0	0	0	0	0	0	0	0	0	0	0	0	0	0	0	0	0	0	0	0	0	0	11.307	0
K00052|g__Ralstonia.s__Ralstonia_pickettii	0	3.277	0	0	0	0	5.772	0	0	0	29.236	15.871	11.137	7.731	0	0	12.119	11.775	11.396	7.167	12.3	0	5.473	11.228	22.749
K00052|g__Rhodopseudomonas.s__Rhodopseudomonas_palustris	17.234	30.368	44.304	16.067	46.115	37.214	24.844	37.98	31.239	48.726	20.274	22.766	42.612	18.486	28.264	31.255	34.586	36.602	29.679	20.435	46.583	52.676	24.697	8.216	32.379
K00052|g__Streptomyces.s__Streptomyces_chartreusis	12.657	0	0	0	0	0	14.863	0	3.42	0	0	0	11.473	0	0	3.433	0	0	0	0	0	0	0	14.749	0
K00052|unclassified	441	364.249	405.096	416.127	463.356	428.346	375.52	364.868	309.068	310.917	388.284	406.062	269.443	367.328	432.104	428.519	360.226	471.736	377.116	418.645	478.874	349.882	405.102	263.282	384.319
K00053	946.103	819.261	1150.77	948.904	845.137	1086.42	1058.7	875.738	1220.53	1245.02	878.565	887.648	1021.94	1039.74	1145.07	1062.05	1077.4	951.63	885.783	1023.06	1009.89	1105.62	986.195	970.873	812.37
K00053|g__Bradyrhizobium.s__Bradyrhizobium_japonicum	0	0	0	0	0	119.905	100.626	0	0	0	75.956	103.228	113.612	0	142.837	0	0	0	75.391	139.666	0	0	99.848	148.293	0
K00053|g__Burkholderia.s__Burkholderia_bryophila	0	0	0	0	0	0	0	0	0	0	2.823	0	0	0	0	0	0	0	0	0	0	0	0	0	0
K00053|g__Burkholderia.s__Burkholderia_cenocepacia	0	0	0	0	0	0	0	0	0	0	5.646	0	0	0	0	0	0	0	0	0	0	0	0	0	0
K00053|g__Caulobacter.s__Caulobacter_vibrioides	0	0	9.868	0	0	0	51.931	0	70.104	0	0	0	0	0	0	0	0	0	0	0	0	0	0	0	0
K00053|g__Hyphomicrobium.s__Hyphomicrobium_denitrificans	3.251	10.129	0	0	0	0	0	0	0	0	0	8.4	0	0	0	0	0	0	0	0	0	0	0	0	0
K00053|g__Mesorhizobium.s__Mesorhizobium_loti	0	24.279	0	0	10.208	71.764	48.834	0	24.599	54.037	19.694	27.692	0	0	48.715	38.473	29.51	37.394	42.221	15.174	34.715	57.669	18.066	21.218	36.122
K00053|g__Methylotenera.s__Methylotenera_versatilis	0	0	0	0	0	0	0	0	0	0	5.646	0	0	0	0	0	0	0	9.079	0	0	0	0	0	0
K00053|g__Niastella.s__Niastella_koreensis	0	12.988	6.231	0	0	0	5.656	3.718	6.661	0	0	2.651	0	0	0	3.343	0	0	5.717	0	0	0	5.748	0	2.853
K00053|g__Nitrosospira.s__Nitrosospira_multiformis	3.263	10.443	0	7.005	17.072	3.444	6.131	0	14.105	12.516	5.646	5.619	0	0	13.457	17.699	0	0	9.079	0	0	12.539	0	3.042	3.021
K00053|g__Pseudomonas.s__Pseudomonas_mandelii	0	0	0	0	0	0	0	0	0	0	0	0	0	0	0	0	0	0	0	0	0	0	0	21.291	0
K00053|g__Ralstonia.s__Ralstonia_pickettii	0	41.769	0	0	0	0	33.723	0	0	0	67.756	64.461	43.071	69.093	0	0	77.068	71.45	45.161	72.086	43.555	0	102.956	54.596	74.992
K00053|g__Rhodanobacter.s__Rhodanobacter_thiooxydans	0	0	0	14.222	0	0	0	23.622	0	0	0	0	0	0	0	0	0	0	0	0	0	0	0	0	0
K00053|g__Rhodopseudomonas.s__Rhodopseudomonas_palustris	168.721	166.381	176.862	179.734	180.044	99.257	82.244	160.614	185.844	186.043	44.642	98	140.77	183.269	89.187	155.083	153.564	149.579	99.517	132.188	207.745	212.51	111.442	102.803	96.222
K00053|g__Streptomyces.s__Streptomyces_chartreusis	6.663	0	30.334	0	0	0	15.653	0	18.005	0	0	0	28.012	0	0	10.477	0	0	0	0	0	0	0	12.106	0
K00053|unclassified	764.204	553.272	927.474	747.943	637.814	792.047	713.903	687.784	901.208	992.425	650.755	577.597	696.472	787.38	850.874	836.979	817.255	693.208	599.618	663.946	723.876	822.899	648.136	607.525	599.16
K00054	0	0	0	2.845	0	0	0	1.56	0	0	0	0	0	0	0	0	0	0	0	0	0	0	0	0	0
K00054|g__Rhodanobacter.s__Rhodanobacter_thiooxydans	0	0	0	2.845	0	0	0	1.56	0	0	0	0	0	0	0	0	0	0	0	0	0	0	0	0	0
K00055	8.868	0	0	0	6.187	3.12	0	3.567	0	0	2.558	5.091	0	3.72	4.064	12.829	0	0	5.484	0	0	7.585	0	8.268	10.942
K00055|g__Nitrosospira.s__Nitrosospira_multiformis	8.868	0	0	0	6.187	3.12	0	3.567	0	0	2.558	5.091	0	3.72	4.064	12.829	0	0	5.484	0	0	7.585	0	8.268	10.942
K00057	6.605	6.964	35.198	21.417	45.047	30.111	6.174	23.427	38.349	16.551	125.321	78.851	27.399	16.179	0	56.198	16.373	73.871	67.812	61.476	32.108	4.26	34.244	6.085	20.765
K00057|g__Caulobacter.s__Caulobacter_vibrioides	0	0	0	0	0	0	3.087	0	0	0	0	0	0	0	0	0	0	0	0	0	0	0	0	0	0
K00057|g__Niastella.s__Niastella_koreensis	0	0	0	0	0	0	0	3.844	10.329	8.143	2.756	5.487	0	0	0	0	0	0	0	0	0	0	2.976	0	2.949
K00057|g__Nitrosospira.s__Nitrosospira_multiformis	3.32	3.542	3.359	0	10.423	0	0	4.006	0	8.408	0	5.685	0	4.178	0	3.602	0	3.182	0	3.874	0	4.26	0	3.095	0
K00057|g__Ralstonia.s__Ralstonia_pickettii	0	3.422	0	0	0	0	0	0	0	0	13.873	27.619	7.545	12.001	0	0	16.373	27.599	17.845	18.71	0	0	5.992	2.99	17.816
K00057|g__Rhodanobacter.s__Rhodanobacter_thiooxydans	0	0	0	21.417	0	0	0	15.577	0	0	0	0	0	0	0	0	0	0	0	0	0	0	0	0	0
K00057|g__Rhodopseudomonas.s__Rhodopseudomonas_palustris	0	0	0	0	0	0	0	0	0	0	2.914	0	0	0	0	0	0	0	0	0	0	0	0	0	0
K00057|g__Streptomyces.s__Streptomyces_chartreusis	3.285	0	0	0	0	0	3.087	0	14.203	0	0	0	19.855	0	0	3.564	0	0	0	0	0	0	0	0	0
K00057|unclassified	0	0	31.84	0	34.624	30.111	0	0	13.817	0	105.778	40.06	0	0	0	49.032	0	43.089	49.967	38.893	32.108	0	25.276	0	0
K00058	273.059	364.411	317.588	314.434	239.662	461.858	467.568	343.312	402.391	398.324	296.923	334.856	248.238	257.838	380.3	243.633	335.747	263.029	245.119	269.557	248.242	289.342	370.04	355.618	346.128
K00058|g__Bradyrhizobium.s__Bradyrhizobium_japonicum	0	0	0	0	0	107.835	99.365	0	0	0	59.814	133.273	91.422	0	116.256	0	0	0	75.574	101.963	0	0	130.437	121.533	0
K00058|g__Burkholderia.s__Burkholderia_bryophila	0	0	0	0	0	0	0	0	0	0	2.83	0	0	0	0	0	0	0	0	0	0	0	0	0	0
K00058|g__Caulobacter.s__Caulobacter_vibrioides	0	0	4.001	0	0	0	24.157	0	27.787	0	0	0	0	0	0	0	0	0	0	0	0	0	0	0	0
K00058|g__Mesorhizobium.s__Mesorhizobium_loti	0	2.08	0	0	6.063	14.286	3.659	0	18.972	14.867	1.687	5.562	0	0	20.757	12.099	12.807	9.226	12.647	3.704	13.003	5.001	3.017	5.455	12.136
K00058|g__Niastella.s__Niastella_koreensis	13.276	11.858	28.555	7.705	2.719	0	12.114	12.416	6.758	0	0	4.475	0	6.54	5.024	9.602	0	2.49	12.318	0	6.936	0	3.102	0	8.859
K00058|g__Nitrosospira.s__Nitrosospira_multiformis	5.386	6.657	8.178	0	12.169	15.114	17.587	3.251	14.405	9.065	13.129	9.282	0	6.782	0	8.77	9.323	7.747	18.149	8.271	15.521	21.647	0	12.463	13.256
K00058|g__Pseudomonas.s__Pseudomonas_mandelii	0	0	0	0	0	0	0	0	0	0	0	0	0	0	0	0	0	0	0	0	0	0	0	2.442	0
K00058|g__Ralstonia.s__Ralstonia_pickettii	0	6.879	0	0	0	0	15.116	0	0	0	53.998	42.512	23.716	20.688	0	0	12.712	6.479	6.272	37.966	0	0	18.337	24.022	20.907
K00058|g__Rhodanobacter.s__Rhodanobacter_thiooxydans	0	0	0	28.878	0	0	0	25.047	0	0	0	0	0	0	0	0	0	0	0	0	0	0	0	0	0
K00058|g__Rhodopseudomonas.s__Rhodopseudomonas_palustris	29.361	31.405	45.59	28.171	34.668	22.654	33.241	52.003	62.578	24.928	18.671	16.703	37.892	36.802	29.702	42.326	56.687	24.47	18.109	18.343	34.031	52.788	33.043	29.16	34.537
K00058|unclassified	225.035	305.532	231.264	249.679	184.043	301.969	262.328	250.595	271.891	349.464	146.795	123.05	95.207	187.025	208.56	170.836	244.218	212.616	102.049	99.31	178.751	209.906	182.104	160.543	256.433
K00059	415.699	139.105	436.429	233.297	190.232	185.11	279.662	291.057	380.061	174.95	462.536	313.285	291.385	318.352	83.573	338.965	390.745	253.567	421.131	365.327	248.832	210.685	376.806	387.149	417.772
K00059|g__Bradyrhizobium.s__Bradyrhizobium_japonicum	0	0	0	0	0	9.085	4.636	0	0	0	12.59	12.638	5.963	0	0	0	0	0	0	10.919	0	0	9.218	4.599	0
K00059|g__Burkholderia.s__Burkholderia_bryophila	0	0	0	0	0	0	0	0	0	0	20.046	0	0	0	0	0	0	0	0	0	0	0	0	0	0
K00059|g__Burkholderia.s__Burkholderia_cenocepacia	0	0	0	0	0	0	0	0	0	0	4.225	0	0	0	0	0	0	0	0	0	0	0	0	0	0
K00059|g__Caulobacter.s__Caulobacter_vibrioides	0	0	4.839	0	0	0	4.487	0	0	0	0	0	0	0	0	0	0	0	0	0	0	0	0	0	0
K00059|g__Hyphomicrobium.s__Hyphomicrobium_denitrificans	4.689	0	0	0	0	0	0	0	0	0	0	0	0	0	0	0	0	0	0	0	0	0	0	0	4.305
K00059|g__Mesorhizobium.s__Mesorhizobium_loti	0	0	0	0	0	4.998	21.347	0	15.308	0	16.336	15.412	0	0	44.782	24.852	24.101	26.539	25.942	26.253	18.344	17.372	13.34	21.257	17.178
K00059|g__Niastella.s__Niastella_koreensis	13.45	4.978	13.583	5.157	14.442	0	4.384	5.063	4.805	0	16.188	0	0	0	32.214	4.684	0	0	8.655	0	0	11.147	0	0	8.639
K00059|g__Nitrosospira.s__Nitrosospira_multiformis	14.351	5.104	4.815	21.071	9.987	10.089	26.902	5.772	10.289	6.117	28.85	12.359	27.654	11.277	6.577	0	12.583	0	4.415	11.106	6.385	18.382	4.446	0	8.835
K00059|g__Pseudomonas.s__Pseudomonas_mandelii	0	0	0	0	0	0	0	0	0	0	0	0	0	0	0	0	0	0	0	0	0	0	0	22.415	0
K00059|g__Ralstonia.s__Ralstonia_pickettii	0	0	0	0	0	0	2.105	0	0	0	56.952	55.568	11.223	25.988	0	0	38.43	10.663	42.33	36.716	38.275	0	28.807	29.276	74.395
K00059|g__Rhodanobacter.s__Rhodanobacter_thiooxydans	0	0	0	15.052	0	0	0	5.315	0	0	0	0	0	0	0	0	0	0	0	0	0	0	0	0	0
K00059|g__Rhodopseudomonas.s__Rhodopseudomonas_palustris	17.578	23.211	13.556	14.863	35.686	22.185	0	5.39	38.136	11.424	11.565	3.823	4.821	50.336	0	33.972	23.118	25.227	29.002	4.873	40.269	27.577	8.352	16.049	32.372
K00059|g__Streptomyces.s__Streptomyces_chartreusis	0	0	5.017	0	0	0	28.716	0	5.36	0	0	0	12.151	0	0	16.578	0	0	0	0	0	0	0	18.268	0
K00059|unclassified	365.631	105.813	394.619	177.154	130.118	138.752	187.084	269.517	306.163	157.409	295.783	213.485	229.574	230.751	0	258.878	292.512	191.138	310.787	275.458	145.557	136.207	312.643	275.284	272.048
K00060	189.802	128.033	177.711	415.211	134.311	102.141	292.355	339.3	171.215	136.837	214.483	167.808	222.82	192.452	143.311	154.303	98.127	172.623	232.554	216.57	308.145	135.413	146.611	122.803	179.313
K00060|g__Burkholderia.s__Burkholderia_cenocepacia	0	0	0	0	0	0	0	0	0	0	2.55	0	0	0	0	0	0	0	0	0	0	0	0	0	0
K00060|g__Mesorhizobium.s__Mesorhizobium_loti	0	0	0	0	6.69	0	0	0	27.637	8.175	8.108	2.753	0	0	8.789	13.871	0	6.127	0	3.729	0	8.202	17.916	0	2.959
K00060|g__Rhodanobacter.s__Rhodanobacter_thiooxydans	0	0	0	100.287	0	0	0	70.374	0	0	0	0	0	0	0	0	0	0	0	0	0	0	0	0	0
K00060|g__Streptomyces.s__Streptomyces_chartreusis	16.083	0	3.256	0	0	0	3.024	0	3.277	0	0	0	7.779	0	0	0	0	0	0	0	0	0	0	6	0
K00060|unclassified	173.719	128.033	174.455	314.924	127.621	102.141	289.332	268.927	140.3	128.663	203.824	165.056	215.04	192.452	134.522	140.431	98.127	166.496	232.554	212.84	308.145	127.211	128.695	116.803	176.354
K00064	0	0	0	0	0	0	3.045	0	0	8.287	10.843	0	0	0	0	7.031	0	14.095	0	0	0	0	3.112	3.052	2.819
K00064|g__Bradyrhizobium.s__Bradyrhizobium_japonicum	0	0	0	0	0	0	0	0	0	0	0	0	0	0	0	0	0	0	0	0	0	0	0	3.052	0
K00064|g__Mesorhizobium.s__Mesorhizobium_loti	0	0	0	0	0	0	3.045	0	0	8.287	0	0	0	0	0	7.031	0	0	0	0	0	0	3.112	0	2.819
K00064|unclassified	0	0	0	0	0	0	0	0	0	0	10.843	0	0	0	0	0	0	14.095	0	0	0	0	0	0	0
K00065	9.277	11.934	4.606	0	4.765	26.167	20.424	0	0	5.822	30.234	30.23	36.749	32.053	32.838	0	0	14.272	41.194	20.271	12.315	14.384	20.68	32.702	17.121
K00065|g__Bradyrhizobium.s__Bradyrhizobium_japonicum	0	0	0	0	0	13.753	12.244	0	0	0	18.792	7.481	36.749	0	11.943	0	0	0	16.115	20.271	0	0	12.173	24.123	0
K00065|g__Mesorhizobium.s__Mesorhizobium_loti	0	0	0	0	0	0	3.902	0	0	0	0	0	0	0	0	0	0	0	0	0	0	0	0	8.579	0
K00065|g__Niastella.s__Niastella_koreensis	0	0	4.606	0	4.765	0	4.278	0	0	5.822	0	0	0	5.73	0	0	0	0	4.223	0	0	0	8.507	0	0
K00065|unclassified	9.277	11.934	0	0	0	12.414	0	0	0	0	11.442	22.749	0	26.323	20.895	0	0	14.272	20.856	0	12.315	14.384	0	0	17.121
K00066	2.508	0	14.837	0	0	0	9.166	0	0	0	0	2.104	3.032	0	0	5.261	0	2.342	0	0	3.259	0	4.504	27.279	11.311
K00066|g__Niastella.s__Niastella_koreensis	0	0	4.944	0	0	0	6.888	0	0	0	0	2.104	0	0	0	0	0	2.342	0	0	3.259	0	4.504	0	11.311
K00066|g__Pseudomonas.s__Pseudomonas_mandelii	0	0	0	0	0	0	0	0	0	0	0	0	0	0	0	0	0	0	0	0	0	0	0	20.341	0
K00066|g__Streptomyces.s__Streptomyces_chartreusis	2.508	0	9.894	0	0	0	2.278	0	0	0	0	0	3.032	0	0	5.261	0	0	0	0	0	0	0	6.937	0
K00067	15.115	0	7.692	0	0	0	0	9.286	12.443	9.723	0	6.469	0	0	5.164	8.76	0	0	3.569	4.382	15.408	0	11.287	3.501	3.477
K00067|g__Niastella.s__Niastella_koreensis	3.848	0	3.893	0	0	0	0	9.286	4.673	4.92	0	0	0	0	0	4.691	0	0	3.569	0	15.408	0	11.287	0	0
K00067|g__Nitrosospira.s__Nitrosospira_multiformis	11.268	0	3.8	0	0	0	0	0	7.77	4.803	0	6.469	0	0	5.164	4.07	0	0	0	4.382	0	0	0	3.501	3.477
K00074	512.25	432.993	668.591	638.158	678.258	580.865	521.656	651.333	461.976	609.987	432.446	513.907	682.958	556.142	772.871	532.64	541.854	599.042	331.62	333.294	607.223	372.927	425.792	397.222	423.16
K00074|g__Bradyrhizobium.s__Bradyrhizobium_japonicum	0	0	0	0	0	31.483	50.825	0	0	0	33.216	52.734	92.066	0	78.827	0	0	0	25.085	49.439	0	0	39.639	63.338	0
K00074|g__Burkholderia.s__Burkholderia_bryophila	0	0	0	0	0	0	0	0	0	0	8.989	0	0	0	0	0	0	0	0	0	0	0	0	0	0
K00074|g__Caulobacter.s__Caulobacter_vibrioides	0	0	3.924	0	0	0	7.291	0	0	0	0	0	0	0	0	0	0	0	0	0	0	0	0	0	0
K00074|g__Hyphomicrobium.s__Hyphomicrobium_denitrificans	3.626	0	0	0	0	0	0	0	0	0	2.893	3.123	0	0	0	0	0	0	0	0	0	0	0	0	0
K00074|g__Mesorhizobium.s__Mesorhizobium_loti	0	20.618	0	0	4.06	12.283	3.645	0	4.193	14.883	0	0	0	0	15.571	4.209	10.205	0	3.598	0	9.915	0	0	14.432	3.286
K00074|g__Niastella.s__Niastella_koreensis	3.786	8.347	11.638	4.185	8.05	0	14.486	22.801	0	0	0	0	0	9.846	0	0	0	7.267	7.023	0	5.221	19.94	9.087	0	0
K00074|g__Pseudomonas.s__Pseudomonas_mandelii	0	0	0	0	0	0	0	0	0	0	0	0	0	0	0	0	0	0	0	0	0	0	0	3.756	0
K00074|g__Ralstonia.s__Ralstonia_pickettii	0	10.921	0	0	0	0	20.925	0	0	0	42.694	38.864	17.433	10.425	0	0	40.274	42.724	11.383	28.451	10.883	0	30.609	41.702	50.89
K00074|g__Rhodopseudomonas.s__Rhodopseudomonas_palustris	44.689	81.075	111.965	139.082	91.832	39.706	57.567	129.441	115.235	112.467	33.204	68.91	101.021	81.126	58.436	61.575	74.52	137.974	51.783	48	105.96	64.096	46.404	42.712	72.994
K00074|unclassified	460.149	312.034	541.063	494.89	574.318	497.392	366.917	499.09	342.548	482.638	311.451	350.276	472.439	454.745	620.039	466.856	416.856	411.077	232.748	207.405	475.244	288.89	300.054	231.283	295.99
K00075	7.252	7.263	18.056	0	0	12.148	65.389	11.77	3.76	20.015	25.262	58.58	42.832	48.722	13.998	0	21.435	29.535	9.322	48.241	0	0	22.042	9.84	45.688
K00075|g__Bradyrhizobium.s__Bradyrhizobium_japonicum	0	0	0	0	0	0	10.341	0	0	0	0	9.477	35.053	0	0	0	0	0	3.403	25.713	0	0	0	6.84	0
K00075|g__Burkholderia.s__Burkholderia_cenocepacia	0	0	0	0	0	0	0	0	0	0	2.735	0	0	0	0	0	0	0	0	0	0	0	0	0	0
K00075|g__Hyphomicrobium.s__Hyphomicrobium_denitrificans	0	7.263	0	0	0	0	0	0	0	0	0	0	0	0	0	0	0	0	0	0	0	0	0	0	3.151
K00075|g__Mesorhizobium.s__Mesorhizobium_loti	0	0	0	0	0	0	6.526	0	3.76	0	2.999	0	0	0	9.549	0	4.576	0	0	0	0	0	0	0	0
K00075|g__Niastella.s__Niastella_koreensis	0	0	0	0	0	0	18.331	11.77	0	0	0	2.8	0	0	0	0	0	0	0	0	0	0	6.075	0	6.02
K00075|g__Nitrosospira.s__Nitrosospira_multiformis	0	0	0	0	0	0	2.973	0	0	0	0	0	0	3.982	0	0	4.162	0	2.935	0	0	0	0	0	0
K00075|g__Ralstonia.s__Ralstonia_pickettii	0	0	0	0	0	0	3.024	0	0	0	11.139	19.399	7.779	0	0	0	12.698	12.337	2.985	22.528	0	0	0	3	29.794
K00075|g__Rhodopseudomonas.s__Rhodopseudomonas_palustris	7.252	0	0	0	0	0	0	0	0	0	0	0	0	0	4.45	0	0	0	0	0	0	0	0	0	6.723
K00075|g__Streptomyces.s__Streptomyces_chartreusis	0	0	0	0	0	0	2.934	0	0	0	0	0	0	0	0	0	0	0	0	0	0	0	0	0	0
K00075|unclassified	0	0	18.056	0	0	12.148	21.26	0	0	20.015	8.389	26.903	0	44.74	0	0	0	17.198	0	0	0	0	15.967	0	0
K00076	0	10.203	0	0	0	0	0	0	0	0	0	13.169	0	0	0	0	0	0	0	0	35.731	20.552	0	0	0
K00076|unclassified	0	10.203	0	0	0	0	0	0	0	0	0	13.169	0	0	0	0	0	0	0	0	35.731	20.552	0	0	0
K00077	3.102	0	37.961	11.635	3.588	11.061	34.22	7.921	3.352	0	44.464	73.223	23.983	31.604	35.636	0	27.304	64.134	56.226	42.728	22.474	4.367	29.337	37.78	76.184
K00077|g__Bradyrhizobium.s__Bradyrhizobium_japonicum	0	0	0	0	0	11.061	21.617	0	0	0	2.534	22.444	11.414	0	22.843	0	0	0	24.345	34.639	0	0	19.622	9.434	0
K00077|g__Burkholderia.s__Burkholderia_bryophila	0	0	0	0	0	0	0	0	0	0	2.956	0	0	0	0	0	0	0	0	0	0	0	0	0	0
K00077|g__Burkholderia.s__Burkholderia_cenocepacia	0	0	0	0	0	0	0	0	0	0	6.111	0	0	0	0	0	0	0	0	0	0	0	0	0	0
K00077|g__Mesorhizobium.s__Mesorhizobium_loti	0	0	0	0	0	0	0	0	0	0	0	0	0	0	0	0	0	0	0	0	0	4.367	0	3.173	0
K00077|g__Ralstonia.s__Ralstonia_pickettii	0	0	0	0	0	0	6.467	0	0	0	32.863	38.969	12.569	13.087	0	0	22.795	32.824	29.004	8.088	14.193	0	9.714	19.389	51.203
K00077|g__Rhodanobacter.s__Rhodanobacter_thiooxydans	0	0	0	4.055	0	0	0	4.427	0	0	0	0	0	0	0	0	0	0	0	0	0	0	0	0	0
K00077|g__Rhodopseudomonas.s__Rhodopseudomonas_palustris	3.102	0	0	7.58	3.588	0	6.136	3.494	3.352	0	0	11.81	0	0	12.793	0	4.509	3.286	2.877	0	8.281	0	0	5.783	6.046
K00077|unclassified	0	0	37.961	0	0	0	0	0	0	0	0	0	0	18.517	0	0	0	28.024	0	0	0	0	0	0	18.935
K00088	579.065	452.953	482.251	540.185	754.141	580.39	628.22	569.976	617.028	709.04	584.516	567.684	404.901	396.207	611.695	529.05	458.275	619.928	587.541	427.002	557.509	574.439	675.623	563.944	608.522
K00088|g__Bradyrhizobium.s__Bradyrhizobium_japonicum	0	0	0	0	0	22.284	27.449	0	0	0	21.759	28.973	35.696	0	31.705	0	0	0	21.233	14.738	0	0	21.543	23.633	0
K00088|g__Burkholderia.s__Burkholderia_bryophila	0	0	0	0	0	0	0	0	0	0	3.736	0	0	0	0	0	0	0	0	0	0	0	0	0	0
K00088|g__Burkholderia.s__Burkholderia_cenocepacia	0	0	0	0	0	0	0	0	0	0	1.862	0	0	0	0	0	0	0	0	0	0	0	0	0	0
K00088|g__Caulobacter.s__Caulobacter_vibrioides	0	0	4.357	0	0	0	16.189	0	2.328	0	0	0	0	0	0	0	0	0	0	0	0	0	0	0	0
K00088|g__Hyphomicrobium.s__Hyphomicrobium_denitrificans	0	0	0	0	0	0	0	0	0	0	0	3.579	0	0	0	0	0	0	0	0	0	0	0	0	3.847
K00088|g__Mesorhizobium.s__Mesorhizobium_loti	0	4.312	0	0	4.378	0	1.965	0	4.371	5.349	1.81	1.801	0	0	0	13.334	8.253	11.896	13.459	0	2.792	2.683	7.816	15.599	9.683
K00088|g__Niastella.s__Niastella_koreensis	0	2.232	4.232	4.624	0	0	7.861	0	0	5.349	0	0	0	0	0	0	0	0	1.845	0	2.792	13.418	0	0	0
K00088|g__Nitrosospira.s__Nitrosospira_multiformis	2.159	2.303	4.367	9.544	2.259	0	6.085	5.209	2.333	8.281	1.868	9.294	5.218	5.433	5.935	0	0	12.412	0	5.037	2.881	0	12.096	6.037	5.995
K00088|g__Pseudomonas.s__Pseudomonas_mandelii	0	0	0	0	0	0	0	0	0	0	0	0	0	0	0	0	0	0	0	0	0	0	0	13.99	0
K00088|g__Ralstonia.s__Ralstonia_pickettii	0	16.084	0	0	0	0	6.071	0	0	0	27.953	25.964	15.618	16.262	0	0	22.66	26.736	21.901	10.051	20.034	0	28.106	8.031	21.932
K00088|g__Rhodopseudomonas.s__Rhodopseudomonas_palustris	46.192	29.158	25.003	36.887	38.848	26.081	25.632	27.483	42.676	21.081	16.066	26.805	17.684	33.892	51.908	45.429	30.052	33.977	25.253	14.723	22.361	53.546	31.341	29.41	28.768
K00088|g__Streptomyces.s__Streptomyces_chartreusis	20.783	0	30.095	0	0	0	13.257	0	28.382	0	0	0	45.57	0	0	24.917	0	0	0	0	0	0	0	21.926	0
K00088|unclassified	509.931	398.864	414.197	489.13	708.657	532.024	523.711	537.284	536.938	668.979	509.463	471.266	285.116	340.62	522.148	445.37	397.31	534.907	503.85	382.454	506.649	504.793	574.721	445.319	538.296
K00090	0	14.169	0	0	0	0	6.341	0	0	0	23.485	37.581	3.634	33.685	0	0	12.895	16.118	12.62	23.621	8.787	0	18.812	3.196	34.615
K00090|g__Burkholderia.s__Burkholderia_bryophila	0	0	0	0	0	0	0	0	0	0	2.996	0	0	0	0	0	0	0	0	0	0	0	0	0	0
K00090|g__Ralstonia.s__Ralstonia_pickettii	0	14.169	0	0	0	0	6.341	0	0	0	20.489	37.581	3.634	33.685	0	0	12.895	16.118	12.62	23.621	8.787	0	18.812	3.196	34.615
K00091	0	25.456	13.578	0	3.511	0	23.002	4.049	0	8.582	27.479	5.652	4.056	8.446	27.679	3.64	4.413	6.432	7.023	23.646	4.479	12.915	19.335	25.15	3.106
K00091|g__Bradyrhizobium.s__Bradyrhizobium_japonicum	0	0	0	0	0	0	16.697	0	0	0	0	2.762	0	0	0	0	0	0	7.023	11.901	0	0	13.066	9.509	0
K00091|g__Nitrosospira.s__Nitrosospira_multiformis	0	10.74	13.578	0	3.511	0	6.306	4.049	0	8.582	2.903	2.89	4.056	8.446	27.679	3.64	4.413	6.432	0	11.745	4.479	12.915	6.269	15.64	3.106
K00091|unclassified	0	14.716	0	0	0	0	0	0	0	0	24.575	0	0	0	0	0	0	0	0	0	0	0	0	0	0
K00097	47.812	3.53	0	7.314	7.124	7.185	9.377	53.966	6.846	0	19.435	19.707	27.557	22.717	9.228	0	25.7	12.632	72.884	7.778	17.26	4.367	38.953	65.524	17.272
K00097|g__Bradyrhizobium.s__Bradyrhizobium_japonicum	0	0	0	0	0	0	0	0	0	0	2.863	2.849	0	0	4.548	0	0	0	6.137	0	0	0	0	9.156	0
K00097|g__Caulobacter.s__Caulobacter_vibrioides	0	0	0	0	0	0	3.12	0	0	0	0	0	0	0	0	0	0	0	0	0	0	0	0	0	0
K00097|g__Niastella.s__Niastella_koreensis	0	0	0	0	0	0	0	3.59	3.215	0	0	0	0	3.744	0	0	0	0	5.518	0	0	0	2.779	0	5.508
K00097|g__Nitrosospira.s__Nitrosospira_multiformis	0	0	0	0	7.124	7.185	3.198	0	3.631	0	0	0	8.228	0	4.68	0	8.954	3.262	0	3.971	4.543	4.367	0	9.52	0
K00097|g__Ralstonia.s__Ralstonia_pickettii	0	0	0	0	0	0	3.059	0	0	0	16.572	16.858	19.329	18.973	0	0	16.746	6.254	16.892	3.807	8.301	0	11.046	2.756	6.031
K00097|g__Rhodopseudomonas.s__Rhodopseudomonas_palustris	0	3.53	0	7.314	0	0	0	0	0	0	0	0	0	0	0	0	0	3.116	0	0	4.416	0	0	0	5.733
K00097|unclassified	47.812	0	0	0	0	0	0	50.377	0	0	0	0	0	0	0	0	0	0	44.336	0	0	0	25.128	44.092	0
K00098	0	0	0	0	0	10.087	3.014	0	0	0	21.72	21.693	7.498	0	8.455	0	0	0	8.865	14.893	0	0	14.306	20.511	0
K00098|g__Bradyrhizobium.s__Bradyrhizobium_japonicum	0	0	0	0	0	10.087	3.014	0	0	0	13.533	21.693	7.498	0	8.455	0	0	0	8.865	14.893	0	0	14.306	20.511	0
K00098|g__Burkholderia.s__Burkholderia_bryophila	0	0	0	0	0	0	0	0	0	0	8.187	0	0	0	0	0	0	0	0	0	0	0	0	0	0
K00099	30.806	47.926	56.512	36.385	66.415	37.909	79.327	45.118	32.572	61.293	34.952	34.632	44.742	37.568	18.259	64.151	86.116	59.869	19.942	21.064	62.054	100.945	58.935	77.269	50.87
K00099|g__Bradyrhizobium.s__Bradyrhizobium_japonicum	0	0	0	0	0	8.341	4.951	0	0	0	9.116	11.343	6.368	0	10.865	0	0	0	7.33	3.074	0	0	9.844	4.912	0
K00099|g__Burkholderia.s__Burkholderia_bryophila	0	0	0	0	0	0	0	0	0	0	4.637	0	0	0	0	0	0	0	0	0	0	0	0	0	0
K00099|g__Niastella.s__Niastella_koreensis	0	2.959	5.612	9.198	2.903	0	13.032	3.347	0	3.547	0	0	0	0	0	0	0	2.658	0	0	0	3.559	0	0	2.568
K00099|g__Nitrosospira.s__Nitrosospira_multiformis	0	5.816	0	0	0	5.754	5.122	6.578	2.723	6.968	11.793	9.389	3.294	0	0	5.914	28.375	0	2.528	0	3.638	13.988	7.639	17.787	0
K00099|g__Ralstonia.s__Ralstonia_pickettii	0	2.9	0	0	0	0	5.108	0	0	0	9.407	9.362	9.852	13.41	0	0	0	23.443	10.083	0	18.139	0	12.695	2.534	17.395
K00099|g__Rhodopseudomonas.s__Rhodopseudomonas_palustris	2.634	0	5.109	5.824	0	2.78	2.475	3.179	8.32	6.586	0	4.537	6.368	0	0	11.433	3.173	10.017	0	3.074	3.239	20.28	0	7.368	0
K00099|g__Streptomyces.s__Streptomyces_chartreusis	5.483	0	13.28	0	0	0	9.134	0	5.926	0	0	0	0	0	0	7.512	0	0	0	0	0	0	0	3.228	0
K00099|unclassified	22.689	36.251	32.511	21.363	63.512	21.034	39.505	32.014	15.604	44.193	0	0	18.86	24.158	7.394	39.292	54.568	23.75	0	14.917	37.037	63.119	28.757	41.441	30.907
K00100	23.629	38.481	0	0	0	45.197	26.535	8.399	45.373	0	53.748	21.606	22.055	37.093	27.048	18.486	0	0	26.136	0	0	43.959	29.805	34.421	14.686
K00100|g__Bradyrhizobium.s__Bradyrhizobium_japonicum	0	0	0	0	0	15.827	3.501	0	0	0	7.108	12.836	15.083	0	0	0	0	0	26.136	0	0	0	6.957	20.92	0
K00100|g__Ralstonia.s__Ralstonia_pickettii	0	0	0	0	0	0	5.42	0	0	0	2.495	0	6.971	0	0	0	0	0	0	0	0	0	0	0	2.67
K00100|unclassified	23.629	38.481	0	0	0	29.37	17.614	8.399	45.373	0	44.144	8.77	0	37.093	27.048	18.486	0	0	0	0	0	43.959	22.847	13.501	12.016
K00101	105.677	129.398	89.192	128.355	66.999	147.438	92.626	137.665	106.68	155.563	70.83	102.797	54.339	86.598	113.711	121.74	86.814	103.33	86.095	69.932	94.193	145.515	109.072	110.915	134.289
K00101|g__Bradyrhizobium.s__Bradyrhizobium_japonicum	0	0	0	0	0	8.857	0	0	0	0	2.48	9.874	6.925	0	0	0	0	0	21.264	0	0	0	21.422	10.517	0
K00101|g__Hyphomicrobium.s__Hyphomicrobium_denitrificans	0	0	0	0	0	0	0	0	0	0	0	2.439	0	0	0	0	0	0	0	0	0	0	0	0	0
K00101|g__Mesorhizobium.s__Mesorhizobium_loti	0	6.117	0	0	5.999	5.996	2.426	0	0	0	0	7.405	0	0	7.878	3.11	7.54	5.494	2.659	13.377	3.573	0	0	5.344	10.615
K00101|g__Niastella.s__Niastella_koreensis	0	0	5.51	0	0	0	2.622	6.734	0	0	0	0	0	0	0	9.081	0	0	0	0	0	0	0	0	2.583
K00101|g__Rhodopseudomonas.s__Rhodopseudomonas_palustris	0	5.891	0	6.318	5.732	0	0	10.328	6.177	14.617	9.891	9.303	0	6.991	3.602	5.924	0	13.245	2.653	6.545	3.814	7.333	0	7.99	7.929
K00101|unclassified	105.677	117.39	83.682	122.037	55.268	132.584	87.579	120.604	100.502	140.946	58.459	73.776	47.413	79.607	102.232	103.625	79.274	84.59	59.519	50.01	86.805	138.182	87.65	87.065	113.162
K00102	42.192	28.255	32.073	46.056	21.051	34.214	58.833	32.667	34.474	33.633	76.747	91.671	58.97	56.842	51.499	41.811	68.999	30.718	51.205	100.272	66.591	44.449	97.16	113.395	92.753
K00102|g__Bradyrhizobium.s__Bradyrhizobium_japonicum	0	0	0	0	0	11.87	20.806	0	0	0	17.146	44.006	29.398	0	45.724	0	0	0	20.662	31.103	0	0	20.744	22.939	0
K00102|g__Burkholderia.s__Burkholderia_bryophila	0	0	0	0	0	0	0	0	0	0	3.868	0	0	0	0	0	0	0	0	0	0	0	0	0	0
K00102|g__Mesorhizobium.s__Mesorhizobium_loti	0	0	0	0	0	6.777	4.206	0	2.422	8.402	1.837	1.852	0	0	0	11.97	5.787	2.026	2.068	7.71	2.847	5.742	0	4.158	6.218
K00102|g__Ralstonia.s__Ralstonia_pickettii	0	14.231	0	0	0	0	4.151	0	0	0	21.187	17.283	21.486	14.006	0	0	17.177	14.96	8.273	31.22	20.835	0	29.123	10.394	16.3
K00102|g__Rhodopseudomonas.s__Rhodopseudomonas_palustris	6.55	4.758	6.624	9.825	4.494	6.808	12.457	5.303	9.253	8.579	13.48	17.099	8.086	19.528	5.775	12.096	5.455	4.274	2.068	18.212	0	14.285	2.083	10.394	10.259
K00102|unclassified	35.642	9.266	25.448	36.231	16.557	8.759	17.213	27.363	22.799	16.652	19.229	11.431	0	23.308	0	17.745	40.58	9.458	18.133	12.026	42.909	24.422	45.209	65.509	59.976
K00104	143.047	95.931	51.515	67.39	30.759	82.119	45.787	41.47	118.237	59.287	51.512	75.613	46.303	57.042	44.426	79.062	109.547	64.18	66.863	42.839	75.403	37.961	90.32	81.279	81.842
K00104|g__Hyphomicrobium.s__Hyphomicrobium_denitrificans	0	0	0	0	0	0	0	0	0	0	0	0	0	0	0	0	0	0	0	0	0	0	0	0	1.98
K00104|g__Mesorhizobium.s__Mesorhizobium_loti	0	11.329	0	0	10.7	4.435	0	0	22.604	16.844	23.741	1.793	0	0	23.081	4.559	8.289	11.764	9.278	22.328	8.388	13.453	5.995	15.632	9.725
K00104|g__Nitrosospira.s__Nitrosospira_multiformis	0	4.617	2.189	0	2.264	2.282	2.033	2.611	2.338	5.533	1.872	13.042	7.845	0	5.949	4.694	11.335	4.147	2.007	2.524	8.663	2.776	0	10.085	8.012
K00104|g__Ralstonia.s__Ralstonia_pickettii	0	0	0	0	0	0	0	0	0	0	0	0	0	0	0	0	0	0	0	0	0	0	0	0	3.822
K00104|g__Rhodopseudomonas.s__Rhodopseudomonas_palustris	14.747	11.233	19.264	30.12	8.673	6.654	6.023	7.458	29.517	26.925	9	19.639	7.635	10.439	5.918	20.563	21.971	8.161	5.811	9.826	22.609	10.806	11.765	13.727	15.598
K00104|unclassified	128.3	68.754	30.062	37.271	9.123	68.749	37.731	31.402	63.777	9.985	16.898	41.14	30.823	46.603	9.478	49.246	67.952	40.108	49.768	8.16	35.743	10.926	72.56	41.835	42.706
K00108	45.577	35.051	87.799	2.168	29.988	27.982	45.119	23.452	50.482	20.91	54.309	49.31	39.298	17.123	34.067	38.699	10.062	51.974	26.679	76.376	52.134	94.11	69.234	118.769	29.362
K00108|g__Bradyrhizobium.s__Bradyrhizobium_japonicum	0	0	0	0	0	25.994	39.682	0	0	0	14.746	19.916	36.928	0	28.889	0	0	0	25.037	17.954	0	0	33.776	31.968	0
K00108|g__Burkholderia.s__Burkholderia_bryophila	0	0	0	0	0	0	0	0	0	0	9.539	0	0	0	0	0	0	0	0	0	0	0	0	0	0
K00108|g__Burkholderia.s__Burkholderia_cenocepacia	0	0	0	0	0	0	0	0	0	0	1.579	0	0	0	0	0	0	0	0	0	0	0	0	0	0
K00108|g__Caulobacter.s__Caulobacter_vibrioides	0	0	0	0	0	0	1.752	0	0	0	0	0	0	0	0	0	0	0	0	0	0	0	0	0	0
K00108|g__Mesorhizobium.s__Mesorhizobium_loti	0	4.018	0	0	3.941	1.987	0	0	4.07	0	4.888	3.243	0	0	5.177	2.043	2.477	1.805	1.643	6.591	2.575	2.416	3.464	14.043	5.23
K00108|g__Pseudomonas.s__Pseudomonas_mandelii	0	0	0	0	0	0	0	0	0	0	0	0	0	0	0	0	0	0	0	0	0	0	0	5.277	0
K00108|g__Ralstonia.s__Ralstonia_pickettii	0	0	0	0	0	0	0	0	0	0	0	0	0	0	0	0	0	0	0	0	2.402	0	3.49	3.397	0
K00108|g__Rhodopseudomonas.s__Rhodopseudomonas_palustris	0	0	5.952	2.168	0	0	3.686	0	0	2.508	3.394	1.685	2.37	0	0	0	7.585	0	0	0	0	0	0	0	3.631
K00108|unclassified	45.577	31.033	81.847	0	26.047	0	0	23.452	46.412	18.402	20.164	24.465	0	17.123	0	36.656	0	50.169	0	51.831	47.157	91.695	28.504	64.084	20.501
K00111	26.2	8.379	30.301	4.39	12.809	44.972	35.873	38.335	8.604	20.647	32.668	25.727	26.861	67.951	36.531	25.517	10.789	25.563	35.164	40.68	21.793	53.068	73.529	74.494	70.79
K00111|g__Bradyrhizobium.s__Bradyrhizobium_japonicum	0	0	0	0	0	10.55	15.099	0	0	0	10.384	12.164	12.207	0	13.885	0	0	0	9.368	17.155	0	0	15.225	17.057	0
K00111|g__Burkholderia.s__Burkholderia_bryophila	0	0	0	0	0	0	0	0	0	0	1.776	0	0	0	0	0	0	0	0	0	0	0	0	0	0
K00111|g__Hyphomicrobium.s__Hyphomicrobium_denitrificans	4.202	0	0	0	0	0	0	0	0	0	0	0	0	0	0	0	0	0	0	0	0	0	0	0	0
K00111|g__Mesorhizobium.s__Mesorhizobium_loti	0	0	0	0	8.603	2.179	0	0	4.442	18.212	0	3.351	0	0	0	0	5.43	1.869	3.812	2.398	0	0	11.528	1.924	3.805
K00111|g__Niastella.s__Niastella_koreensis	0	0	6.027	4.39	2.078	0	3.731	4.793	0	0	3.426	0	0	0	2.73	0	0	1.903	1.842	0	2.651	0	1.855	0	0
K00111|g__Pseudomonas.s__Pseudomonas_mandelii	0	0	0	0	0	0	0	0	0	0	0	0	0	0	0	0	0	0	0	0	0	0	0	1.899	0
K00111|g__Ralstonia.s__Ralstonia_pickettii	0	8.379	0	0	0	0	3.655	0	0	0	17.083	10.212	7.142	17.457	0	0	0	9.485	20.142	4.613	2.645	0	20.365	9.238	12.843
K00111|g__Rhodopseudomonas.s__Rhodopseudomonas_palustris	0	0	0	0	2.128	0	0	4.928	2.197	2.435	0	0	0	0	0	0	5.359	0	0	0	0	0	1.887	1.777	0
K00111|g__Streptomyces.s__Streptomyces_chartreusis	11.287	0	2.097	0	0	0	13.388	0	1.965	0	0	0	7.512	0	0	9.129	0	0	0	0	0	0	0	0	0
K00111|unclassified	10.712	0	22.176	0	0	32.244	0	28.614	0	0	0	0	0	50.494	19.916	16.388	0	12.305	0	16.514	16.496	53.068	22.669	42.599	54.141
K00114	44.388	81.521	29.332	0	24.985	55.798	47.619	20.608	64.55	30.533	44.715	53.368	56.056	34.518	37.557	24.862	63.535	51.044	49.191	52.026	43.858	65.498	35.401	77.032	60.361
K00114|g__Burkholderia.s__Burkholderia_bryophila	0	0	0	0	0	0	0	0	0	0	1.552	0	0	0	0	0	0	0	0	0	0	0	0	0	0
K00114|g__Pseudomonas.s__Pseudomonas_mandelii	0	0	0	0	0	0	0	0	0	0	0	0	0	0	0	0	0	0	0	0	0	0	0	3.239	0
K00114|g__Ralstonia.s__Ralstonia_pickettii	0	3.763	0	0	0	0	1.657	0	0	0	12.172	15.145	10.657	4.438	0	0	23.114	11.82	3.271	12.249	18.83	0	6.589	6.522	11.428
K00114|unclassified	44.388	77.759	29.332	0	24.985	55.798	45.962	20.608	64.55	30.533	30.991	38.223	45.4	30.079	37.557	24.862	40.42	39.225	45.92	39.778	25.028	65.498	28.812	67.27	48.933
K00116	0	6.624	0	0	4.387	0	5.87	7.588	0	5.361	6.731	7.17	0	0	0	0	0	0	0	2.377	0	0	5.718	19.538	1.941
K00116|g__Bradyrhizobium.s__Bradyrhizobium_japonicum	0	0	0	0	0	0	0	0	0	0	0	1.755	0	0	0	0	0	0	0	2.377	0	0	5.718	1.899	0
K00116|g__Burkholderia.s__Burkholderia_cenocepacia	0	0	0	0	0	0	0	0	0	0	4.917	0	0	0	0	0	0	0	0	0	0	0	0	0	0
K00116|g__Niastella.s__Niastella_koreensis	0	6.624	0	0	4.387	0	5.87	7.588	0	5.361	1.814	5.416	0	0	0	0	0	0	0	0	0	0	0	0	1.941
K00116|g__Pseudomonas.s__Pseudomonas_mandelii	0	0	0	0	0	0	0	0	0	0	0	0	0	0	0	0	0	0	0	0	0	0	0	17.639	0
K00118	0	0	6.019	0	0	0	2.795	0	3.215	3.804	0	0	0	0	0	0	0	0	2.759	0	0	0	0	0	0
K00118|g__Niastella.s__Niastella_koreensis	0	0	6.019	0	0	0	2.795	0	3.215	3.804	0	0	0	0	0	0	0	0	2.759	0	0	0	0	0	0
K00121	905.729	931.91	967.909	930.219	1001.23	1074	1073.77	1000.11	1015.68	1080.38	806.958	1040.76	908.392	913.114	1162.07	1053.09	991.476	945.016	846.593	1125.68	997.153	926.989	900.523	881.703	811.346
K00121|g__Bradyrhizobium.s__Bradyrhizobium_japonicum	0	0	0	0	0	52.101	66.099	0	0	0	53.282	35.257	32.049	0	48.224	0	0	0	40.765	64.994	0	0	87.619	52.044	0
K00121|g__Caulobacter.s__Caulobacter_vibrioides	0	0	20.868	0	0	0	49.15	0	22.088	0	0	0	0	0	0	0	0	0	0	0	0	0	0	0	0
K00121|g__Mesorhizobium.s__Mesorhizobium_loti	0	24.688	0	0	17.835	24.122	16.309	0	28.132	18.495	24.971	17.321	0	0	27.215	37.661	11.15	27.679	16.024	23.074	22.642	28.615	24.096	16.18	26.712
K00121|g__Nitrosospira.s__Nitrosospira_multiformis	2.899	15.479	14.677	0	9.11	3.062	0	3.501	0	3.71	7.532	12.424	0	3.652	0	6.296	7.633	0	5.38	0	3.873	7.446	5.421	10.82	5.373
K00121|g__Ralstonia.s__Ralstonia_pickettii	0	28.104	0	0	0	0	22.222	0	0	0	30.695	76.369	13.726	44.644	0	0	49.999	48.164	27.2	65.28	55.238	0	24.854	21.952	51.71
K00121|g__Rhodopseudomonas.s__Rhodopseudomonas_palustris	70.067	49.323	65.585	73.998	76.843	55.349	41.206	23.998	50.51	89.713	35.6	68.17	49.147	36.568	24.198	66.956	69.129	70.608	46.041	51.292	35.302	71.178	27.529	40.932	60.014
K00121|g__Streptomyces.s__Streptomyces_chartreusis	0	0	0	0	0	0	0	0	3.298	0	0	0	0	0	0	0	0	0	0	0	0	0	0	0	0
K00121|unclassified	832.763	814.316	866.779	856.221	897.443	939.365	878.784	972.611	911.649	968.461	654.878	831.217	813.469	828.25	1062.43	942.176	853.566	798.566	711.183	921.035	880.097	819.75	731.003	739.773	667.538
K00122	16.674	0	50.523	33.993	0	32.581	20.175	0	71.104	0	19.742	32.698	33.578	53.476	51.572	22.184	40.831	42.08	18.774	25.052	57.775	0	0	0	45.472
K00122|g__Hyphomicrobium.s__Hyphomicrobium_denitrificans	0	0	0	0	0	0	0	0	0	0	0	0	0	0	0	0	0	0	0	0	0	0	0	0	2.495
K00122|unclassified	16.674	0	50.523	33.993	0	32.581	20.175	0	71.104	0	19.742	32.698	33.578	53.476	51.572	22.184	40.831	42.08	18.774	25.052	57.775	0	0	0	42.978
K00123	431.966	211.529	322.433	234.778	281.677	186.52	289.909	121.673	241.322	286.78	315.555	199.733	138.213	158.271	456.421	347.629	160.897	357.209	362.448	248.342	302.625	240.389	319.335	220.363	264.025
K00123|g__Hyphomicrobium.s__Hyphomicrobium_denitrificans	0	0	0	0	0	0	0	0	0	0	0	10.961	0	0	0	0	0	0	0	0	0	0	0	0	0
K00123|unclassified	431.966	211.529	322.433	234.778	281.677	186.52	289.909	121.673	241.322	286.78	315.555	188.772	138.213	158.271	456.421	347.629	160.897	357.209	362.448	248.342	302.625	240.389	319.335	220.363	264.025
K00124	536.734	463.357	488.055	486.927	491.214	452.942	367.561	394.198	456.506	507.622	412.949	452.28	381.118	437.024	444.387	462.855	431.731	391.117	451.698	358.87	397.924	435.121	460.425	383.979	387.114
K00124|g__Bradyrhizobium.s__Bradyrhizobium_japonicum	0	0	0	0	0	25.578	11.342	0	0	0	14.1	13.858	16.944	0	16.45	0	0	0	8.494	23.706	0	0	13.153	13.126	0
K00124|g__Burkholderia.s__Burkholderia_bryophila	0	0	0	0	0	0	0	0	0	0	5.188	0	0	0	0	0	0	0	0	0	0	0	0	0	0
K00124|g__Burkholderia.s__Burkholderia_cenocepacia	0	0	0	0	0	0	0	0	0	0	14.308	0	0	0	0	0	0	0	0	0	0	0	0	0	0
K00124|g__Hyphomicrobium.s__Hyphomicrobium_denitrificans	3.479	3.712	0	0	0	0	0	0	0	0	1.729	0	0	0	0	0	0	0	0	0	0	0	0	0	0
K00124|g__Mesorhizobium.s__Mesorhizobium_loti	0	48.401	0	0	26.461	8.795	0	0	26.939	8.084	6.858	8.908	0	0	19.227	9.04	13.502	17.532	1.866	2.347	0	10.693	1.879	3.75	9.221
K00124|g__Pseudomonas.s__Pseudomonas_mandelii	0	0	0	0	0	0	0	0	0	0	0	0	0	0	0	0	0	0	0	0	0	0	0	3.317	0
K00124|g__Ralstonia.s__Ralstonia_pickettii	0	5.811	0	0	0	0	6.999	0	0	0	9.434	43.843	6.583	6.854	0	0	0	15.669	10.103	24.392	14.539	0	10.701	5.087	5.042
K00124|g__Rhodopseudomonas.s__Rhodopseudomonas_palustris	0	0	0	0	0	0	0	0	4.072	2.405	0	0	0	2.531	0	2.044	0	1.928	0	6.666	0	2.409	0	0	1.753
K00124|unclassified	533.255	405.433	488.055	486.927	464.753	418.57	349.22	394.198	425.495	497.134	361.332	385.671	357.592	427.639	408.709	451.77	418.229	355.989	431.235	301.76	383.385	422.019	434.693	358.7	371.098
K00126	0	0	0	0	0	0	33.263	0	0	0	15.127	25.913	0	0	14.384	0	45.983	0	12.69	4.144	7.733	0	13.162	0	0
K00126|g__Mesorhizobium.s__Mesorhizobium_loti	0	0	0	0	0	0	33.263	0	0	0	0	0	0	0	0	0	0	0	0	0	0	0	0	0	0
K00126|unclassified	0	0	0	0	0	0	0	0	0	0	15.127	25.913	0	0	14.384	0	45.983	0	12.69	4.144	7.733	0	13.162	0	0
K00127	0	7.049	0	18.119	0	3.492	23.979	0	0	21.882	26.226	27.502	29.431	17.557	0	17.559	23.574	13.523	5.173	48.433	7.449	0	19.9	0	10.332
K00127|g__Bradyrhizobium.s__Bradyrhizobium_japonicum	0	0	0	0	0	3.492	15.94	0	0	0	0	22.023	10.067	0	0	0	0	0	0	25.433	0	0	0	0	0
K00127|g__Mesorhizobium.s__Mesorhizobium_loti	0	0	0	0	0	0	8.039	0	0	21.882	0	0	0	0	0	0	0	8.175	0	9.982	0	0	0	0	0
K00127|g__Ralstonia.s__Ralstonia_pickettii	0	0	0	0	0	0	0	0	0	0	11.933	0	3.372	17.557	0	0	11.009	5.348	5.173	13.018	7.449	0	7.819	0	10.332
K00127|g__Rhodopseudomonas.s__Rhodopseudomonas_palustris	0	0	0	0	0	0	0	0	0	0	0	0	10.63	0	0	0	0	0	0	0	0	0	0	0	0
K00127|unclassified	0	7.049	0	18.119	0	0	0	0	0	0	14.293	5.479	5.361	0	0	17.559	12.565	0	0	0	0	0	12.08	0	0
K00128	273.451	245.798	278.34	196.168	219.362	244.143	242.915	116.878	276.455	205.408	279.939	300.645	199.951	183.667	281.95	248.81	305.021	247.422	230.341	230.474	200.024	311.505	301.376	324.495	311.013
K00128|g__Bradyrhizobium.s__Bradyrhizobium_japonicum	0	0	0	0	0	62.55	76.566	0	0	0	41.851	86.986	63.471	0	61.133	0	0	0	46.732	71.408	0	0	68.896	58.985	0
K00128|g__Burkholderia.s__Burkholderia_bryophila	0	0	0	0	0	0	0	0	0	0	1.881	0	0	0	0	0	0	0	0	0	0	0	0	0	0
K00128|g__Mesorhizobium.s__Mesorhizobium_loti	0	4.424	0	0	11.183	13.142	9.788	0	24.856	21.876	14.613	20.415	0	0	45.91	18.244	32.86	28.262	17.369	26.942	14.007	32.437	23.222	25.105	17.377
K00128|g__Niastella.s__Niastella_koreensis	0	4.897	0	0	4.801	0	10.426	12.805	8.289	8.804	1.986	5.604	0	0	7.908	6.167	0	4.399	5.335	0	8.155	0	1.791	0	3.55
K00128|g__Pseudomonas.s__Pseudomonas_mandelii	0	0	0	0	0	0	0	0	0	0	0	0	0	0	0	0	0	0	0	0	0	0	0	4.071	0
K00128|g__Ralstonia.s__Ralstonia_pickettii	0	2.346	0	0	0	0	2.066	0	0	0	20.785	13.135	5.315	27.619	0	0	22.81	25.287	28.41	23.086	26.414	0	14.313	12.299	16.051
K00128|g__Rhodopseudomonas.s__Rhodopseudomonas_palustris	37.448	39.905	15.524	26.86	32.364	25.646	10.319	13.328	42.752	14.124	9.49	11.414	13.35	36.142	18.222	19.134	26.148	16.937	0	5.155	29.486	28.286	24.641	8.132	55.106
K00128|g__Streptomyces.s__Streptomyces_chartreusis	0	0	0	0	0	0	2.146	0	8.702	0	0	0	0	0	0	2.478	0	0	0	0	0	0	0	4.258	0
K00128|unclassified	236.002	194.225	262.816	169.308	171.013	142.805	131.604	90.745	191.856	160.603	189.334	163.091	117.814	119.906	148.776	202.787	223.203	172.537	132.495	103.883	121.962	250.783	168.513	211.645	218.929
K00130	96.342	4.596	0	66.584	82.96	65.648	25.323	0	4.452	121.445	44.605	1.855	12.356	42.346	17.015	31.284	2.832	0	51.349	45.759	0	36.149	10.059	13.833	60.6
K00130|g__Burkholderia.s__Burkholderia_bryophila	0	0	0	0	0	0	0	0	0	0	7.362	0	0	0	0	0	0	0	0	0	0	0	0	0	0
K00130|g__Mesorhizobium.s__Mesorhizobium_loti	0	4.596	0	0	2.254	0	2.024	0	2.246	0	5.482	1.855	0	0	2.961	6.896	2.832	0	0	2.513	0	0	10.059	8.031	1.994
K00130|g__Pseudomonas.s__Pseudomonas_mandelii	0	0	0	0	0	0	0	0	0	0	0	0	0	0	0	0	0	0	0	0	0	0	0	1.994	0
K00130|g__Ralstonia.s__Ralstonia_pickettii	0	0	0	0	0	0	0	0	0	0	3.719	0	2.597	0	0	0	0	0	0	0	0	0	0	0	0
K00130|g__Streptomyces.s__Streptomyces_chartreusis	6.125	0	0	0	0	0	1.919	0	2.207	0	0	0	9.759	0	0	6.646	0	0	0	0	0	0	0	3.808	0
K00130|unclassified	90.216	0	0	66.584	80.706	65.648	21.381	0	0	121.445	28.042	0	0	42.346	14.054	17.742	0	0	51.349	43.246	0	36.149	0	0	58.606
K00133	453.488	417.137	481.058	499.167	499.328	597.245	602.385	349.888	574.911	651.868	516.344	388.116	436.896	424.015	394.29	394.308	559.726	475.345	441.848	621.618	460.059	496.792	515.933	518.071	427.962
K00133|g__Bradyrhizobium.s__Bradyrhizobium_japonicum	0	0	0	0	0	64.094	60.069	0	0	0	63.309	57.513	73.314	0	52.679	0	0	0	64.937	78.315	0	0	50.689	92.354	0
K00133|g__Burkholderia.s__Burkholderia_bryophila	0	0	0	0	0	0	0	0	0	0	10.395	0	0	0	0	0	0	0	0	0	0	0	0	0	0
K00133|g__Mesorhizobium.s__Mesorhizobium_loti	0	6.821	0	0	3.345	13.494	5.708	0	13.819	11.987	5.532	2.753	0	0	30.766	6.936	8.408	9.19	8.884	11.192	12.8	16.138	20.902	14.899	2.959
K00133|g__Niastella.s__Niastella_koreensis	0	17.284	19.941	3.632	3.438	0	6.174	0	0	12.604	0	2.829	0	0	4.517	0	0	0	0	0	0	8.43	6.138	0	12.166
K00133|g__Nitrosospira.s__Nitrosospira_multiformis	2.938	15.672	2.972	12.989	3.074	3.097	5.521	0	3.079	0	7.61	5.06	7.101	3.697	12.117	15.936	11.591	11.262	2.725	17.138	0	15.077	5.489	8.216	2.72
K00133|g__Ralstonia.s__Ralstonia_pickettii	0	15.209	0	0	0	0	11.053	0	0	0	33.272	20.43	10.393	7.336	0	0	19.043	19.705	13.569	20.297	31.402	0	13.481	8.109	37.886
K00133|g__Rhodanobacter.s__Rhodanobacter_thiooxydans	0	0	0	17.718	0	0	0	23.22	0	0	0	0	0	0	0	0	0	0	0	0	0	0	0	0	0
K00133|g__Rhodopseudomonas.s__Rhodopseudomonas_palustris	44.52	74.578	74.374	74.189	36.795	30.366	26.748	15.428	95.835	24.344	22.126	30.085	7.584	55.997	21.972	31.21	70.985	42.478	11.599	7.454	42.341	90.063	23.793	14.899	47.351
K00133|g__Streptomyces.s__Streptomyces_chartreusis	13.05	0	0	0	0	0	12.263	0	7.053	0	0	0	3.943	0	0	3.54	0	0	0	0	0	0	0	12.166	0
K00133|unclassified	392.979	287.574	383.771	390.64	452.677	486.194	474.85	311.24	455.125	602.934	374.101	269.447	334.56	356.985	272.24	336.686	449.699	392.71	340.135	487.223	373.517	367.084	395.441	367.427	324.88
K00134	955.008	670.541	919.429	683.399	859.933	602.405	924.771	633.468	787.204	763.25	810.051	642.599	768.704	647.017	953.429	658.968	870.417	654.607	709.812	744.694	846.142	778.266	724.084	693.473	784.53
K00134|g__Burkholderia.s__Burkholderia_bryophila	0	0	0	0	0	0	0	0	0	0	2.843	0	0	0	0	0	0	0	0	0	0	0	0	0	0
K00134|g__Burkholderia.s__Burkholderia_cenocepacia	0	0	0	0	0	0	0	0	0	0	8.525	0	0	0	0	0	0	0	0	0	0	0	0	0	0
K00134|g__Caulobacter.s__Caulobacter_vibrioides	0	0	6.389	0	0	0	49.163	0	14.253	0	0	0	0	0	0	0	0	0	0	0	0	0	0	0	0
K00134|g__Hyphomicrobium.s__Hyphomicrobium_denitrificans	9.89	0	0	0	0	0	0	0	0	0	0	0	0	0	0	0	0	0	0	0	0	0	0	0	0
K00134|g__Mesorhizobium.s__Mesorhizobium_loti	0	17.526	0	0	9.967	3.467	6.174	0	0	0	14.214	2.829	0	0	22.584	17.508	25.926	3.141	11.864	15.323	35.083	0	6.138	21.13	9.063
K00134|g__Niastella.s__Niastella_koreensis	0	14.038	44.964	0	0	0	11.933	0	7.358	0	0	0	0	0	27.448	3.445	0	0	2.945	0	8.781	0	3.18	0	0
K00134|g__Nitrosospira.s__Nitrosospira_multiformis	13.28	7.085	0	7.34	6.949	3.504	3.12	8.012	3.588	4.246	0	8.577	3.685	0	4.564	10.806	4.367	3.182	0	7.747	4.432	21.298	3.102	27.82	3.074
K00134|g__Pseudomonas.s__Pseudomonas_mandelii	0	0	0	0	0	0	0	0	0	0	0	0	0	0	0	0	0	0	0	0	0	0	0	6.168	0
K00134|g__Ralstonia.s__Ralstonia_pickettii	0	21.255	0	0	0	0	46.423	0	0	0	63.172	37.299	43.555	37.733	0	0	43.544	51.086	42.907	54.376	21.98	0	68.474	12.424	67.57
K00134|g__Rhodanobacter.s__Rhodanobacter_thiooxydans	0	0	0	14.315	0	0	0	20.031	0	0	0	0	0	0	0	0	0	0	0	0	0	0	0	0	0
K00134|g__Rhodopseudomonas.s__Rhodopseudomonas_palustris	3.297	3.518	6.67	10.933	16.754	3.48	3.098	3.978	0	0	2.853	0	0	12.015	0	0	4.336	2.934	3.058	3.846	8.801	12.603	0	0	15.261
K00134|g__Streptomyces.s__Streptomyces_chartreusis	9.925	0	16.446	0	0	0	21.685	0	10.761	0	0	0	27.692	0	0	3.577	0	0	0	0	0	0	0	9.253	0
K00134|unclassified	918.616	607.119	844.959	650.811	826.263	591.954	783.175	601.447	751.244	759.005	718.444	593.894	693.773	597.269	898.832	623.633	792.244	594.263	649.038	663.401	767.066	744.365	643.19	616.678	689.563
K00135	22.473	96.716	33.579	2.327	38.912	52.005	58.372	7.906	118.194	14.211	71.68	94.686	84.393	71.373	35.918	63.838	38.274	56.163	67.289	57.999	69.019	84.341	93.479	175.329	100.448
K00135|g__Bradyrhizobium.s__Bradyrhizobium_japonicum	0	0	0	0	0	26.762	19.806	0	0	0	21.944	32.717	35.627	0	17.421	0	0	0	17.57	24.675	0	0	25.528	43.334	0
K00135|g__Burkholderia.s__Burkholderia_bryophila	0	0	0	0	0	0	0	0	0	0	9.254	0	0	0	0	0	0	0	0	0	0	0	0	0	0
K00135|g__Burkholderia.s__Burkholderia_cenocepacia	0	0	0	0	0	0	0	0	0	0	1.903	0	0	0	0	0	0	0	0	0	0	0	0	0	0
K00135|g__Caulobacter.s__Caulobacter_vibrioides	0	0	0	0	0	0	2.052	0	0	0	0	0	0	0	0	0	0	0	0	0	0	0	0	0	0
K00135|g__Hyphomicrobium.s__Hyphomicrobium_denitrificans	0	4.627	0	0	0	0	0	0	0	0	0	0	0	0	0	0	0	0	0	0	0	0	0	0	0
K00135|g__Mesorhizobium.s__Mesorhizobium_loti	0	2.308	0	0	2.264	20.551	3.957	0	11.467	5.533	5.615	0	0	0	5.949	6.947	2.845	18.661	2.007	5.048	11.551	8.787	12.126	0	0
K00135|g__Nitrosospira.s__Nitrosospira_multiformis	0	2.495	0	0	7.348	2.47	2.199	2.824	0	5.986	4.049	14.109	5.658	8.713	9.653	5.079	0	2.243	10.854	5.461	0	18.017	2.186	2.182	4.334
K00135|g__Ralstonia.s__Ralstonia_pickettii	0	6.826	0	0	0	0	11.895	0	0	0	16.285	26.958	5.204	7.903	0	0	13.46	10.14	19.482	15.225	2.956	0	21.579	17.998	11.521
K00135|g__Rhodopseudomonas.s__Rhodopseudomonas_palustris	1.967	13.68	2.13	2.327	2.203	2.222	1.978	5.081	4.619	2.693	0	3.528	0	10.679	2.895	11.367	2.769	8.191	3.906	7.59	11.191	16.286	7.994	5.889	3.815
K00135|unclassified	20.507	66.779	31.449	0	27.096	0	16.485	0	102.108	0	12.631	17.374	37.904	44.079	0	40.445	19.199	16.927	13.47	0	43.321	41.251	24.064	105.927	80.778
K00137	0	2.362	0	0	13.741	2.174	2.081	0	2.393	5.663	9.45	15.154	0	0	6.088	9.609	11.646	6.224	4.107	5.167	14.778	5.651	14.369	10.275	4.033
K00137|g__Mesorhizobium.s__Mesorhizobium_loti	0	2.362	0	0	13.741	2.174	2.081	0	2.393	5.663	9.45	15.154	0	0	6.088	9.609	11.646	6.224	4.107	5.167	14.778	5.651	14.369	10.275	4.033
K00138	108.568	42.355	65.648	73.768	87.199	64.811	108.785	25.776	145.21	2.645	167.624	136.525	115.2	31.66	26.514	181.822	166.494	174.25	201.648	89.3	40.969	94.448	151.815	163.891	163.218
K00138|g__Burkholderia.s__Burkholderia_bryophila	0	0	0	0	0	0	0	0	0	0	10.716	0	0	0	0	0	0	0	0	0	0	0	0	0	0
K00138|g__Hyphomicrobium.s__Hyphomicrobium_denitrificans	2.064	0	0	0	0	0	0	0	0	0	0	1.778	0	0	0	0	0	0	0	0	0	0	0	0	3.572
K00138|g__Mesorhizobium.s__Mesorhizobium_loti	0	6.621	0	0	4.33	4.345	9.719	0	2.236	2.645	16.111	10.689	0	0	8.532	15.71	8.014	7.851	7.675	4.827	10.911	0	3.832	5.543	17.011
K00138|g__Ralstonia.s__Ralstonia_pickettii	0	2.202	0	0	0	0	0	0	0	0	23.08	14.128	4.99	5.195	0	0	19.003	39.565	3.829	7.225	0	0	7.713	7.696	38.078
K00138|g__Rhodopseudomonas.s__Rhodopseudomonas_palustris	0	0	0	0	0	0	1.835	0	0	0	0	1.672	0	0	0	2.137	0	0	0	0	0	0	0	0	0
K00138|g__Streptomyces.s__Streptomyces_chartreusis	2.79	0	0	0	0	0	2.622	0	6.034	0	0	0	6.745	0	0	0	0	0	0	0	0	0	0	0	0
K00138|unclassified	103.714	33.531	65.648	73.768	82.869	60.466	94.609	25.776	136.94	0	117.717	108.259	103.466	26.465	17.982	163.975	139.477	126.833	190.144	77.248	30.058	94.448	140.271	150.651	104.557
K00140	268.562	296.443	170.995	108.89	291.254	280.884	217.669	217.603	271.212	156.969	253.633	257.012	300.426	258.054	307.978	189.313	292.715	387.868	255.604	307.746	297.361	266.603	292.658	365.421	328.416
K00140|g__Bradyrhizobium.s__Bradyrhizobium_japonicum	0	0	0	0	0	6.652	17.608	0	0	0	19.945	32.451	38.081	0	36.914	0	0	0	9.646	36.765	0	0	31.281	35.156	0
K00140|g__Burkholderia.s__Burkholderia_bryophila	0	0	0	0	0	0	0	0	0	0	10.713	0	0	0	0	0	0	0	0	0	0	0	0	0	0
K00140|g__Burkholderia.s__Burkholderia_cenocepacia	0	0	0	0	0	0	0	0	0	0	7.096	0	0	0	0	0	0	0	0	0	0	0	0	0	0
K00140|g__Caulobacter.s__Caulobacter_vibrioides	0	0	4.251	0	0	0	1.974	0	6.679	0	0	0	0	0	0	0	0	0	0	0	0	0	0	0	0
K00140|g__Mesorhizobium.s__Mesorhizobium_loti	0	17.852	0	0	10.996	15.431	7.896	0	4.541	15.985	19.871	16.26	0	0	14.103	9.117	16.579	20.025	13.625	19.451	16.826	21.564	5.801	27.142	27.134
K00140|g__Niastella.s__Niastella_koreensis	6.49	0	4.377	0	2.264	0	0	0	0	0	0	0	0	0	0	2.347	0	2.073	4.013	0	0	5.551	4.042	0	0
K00140|g__Pseudomonas.s__Pseudomonas_mandelii	0	0	0	0	0	0	0	0	0	0	0	0	0	0	0	0	0	0	0	0	0	0	0	9.749	0
K00140|g__Ralstonia.s__Ralstonia_pickettii	0	28.69	0	0	0	0	3.896	0	0	0	14.297	8.892	7.506	15.649	0	0	8.156	9.92	7.56	7.23	5.486	0	3.865	1.929	9.463
K00140|g__Rhodopseudomonas.s__Rhodopseudomonas_palustris	35.379	30.842	21.099	9.038	28.404	13.304	11.685	39.486	46.775	37.499	12.725	7.092	22.5	44.456	22.876	36.04	27.41	31.75	13.515	21.667	30.847	18.585	21.457	17.417	17.194
K00140|unclassified	226.693	219.06	141.267	99.852	249.59	245.497	174.609	178.117	213.217	103.485	168.986	192.316	232.339	197.948	234.085	141.809	240.57	324.1	207.246	222.633	244.202	220.903	226.211	274.028	274.624
K00141	0	6.785	0	0	0	0	0	0	0	0	3.718	38.472	0	0	0	0	0	10.158	0	7.419	0	0	1.98	0	1.962
K00141|g__Burkholderia.s__Burkholderia_cenocepacia	0	0	0	0	0	0	0	0	0	0	1.884	0	0	0	0	0	0	0	0	0	0	0	0	0	0
K00141|g__Ralstonia.s__Ralstonia_pickettii	0	6.785	0	0	0	0	0	0	0	0	1.834	16.371	0	0	0	0	0	10.158	0	7.419	0	0	1.98	0	1.962
K00141|unclassified	0	0	0	0	0	0	0	0	0	0	0	22.101	0	0	0	0	0	0	0	0	0	0	0	0	0
K00145	46.978	62.909	77.89	71.218	89.493	77.364	41.587	61.129	107.034	76.561	109.691	121.528	110.266	71.545	50.55	69.529	78.491	104.952	89.637	61.614	71.928	61.663	79.339	106.738	128.423
K00145|g__Burkholderia.s__Burkholderia_bryophila	0	0	0	0	0	0	0	0	0	0	12.268	0	0	0	0	0	0	0	0	0	0	0	0	0	0
K00145|g__Burkholderia.s__Burkholderia_cenocepacia	0	0	0	0	0	0	0	0	0	0	6.111	0	0	0	0	0	0	0	0	0	0	0	0	0	0
K00145|g__Mesorhizobium.s__Mesorhizobium_loti	0	0	0	0	0	0	0	0	0	0	0	0	0	0	0	0	0	3.48	0	0	0	4.664	0	6.796	3.37
K00145|g__Nitrosospira.s__Nitrosospira_multiformis	3.218	3.434	9.767	14.229	10.103	3.397	0	0	20.869	16.461	8.354	8.314	0	32.401	4.424	17.457	8.465	0	8.955	3.755	8.591	8.258	3.006	12.001	5.959
K00145|g__Ralstonia.s__Ralstonia_pickettii	0	10.479	0	0	0	0	0	0	0	0	42.715	53.059	17.055	4.546	0	0	31.832	19.687	30.731	8.034	13.471	0	33.51	22.942	41.596
K00145|g__Rhodopseudomonas.s__Rhodopseudomonas_palustris	0	0	0	3.7	0	0	0	0	0	0	0	0	11.193	0	0	0	0	2.872	0	3.5	0	0	0	0	2.966
K00145|g__Streptomyces.s__Streptomyces_chartreusis	9.654	0	6.511	0	0	0	0	0	0	0	0	0	3.89	0	0	0	0	0	0	0	0	0	0	3	0
K00145|unclassified	34.106	48.996	61.612	53.289	79.39	73.968	41.587	61.129	86.165	60.1	40.243	60.155	78.128	34.598	46.125	52.072	38.193	78.913	49.951	46.325	49.865	48.741	42.822	62	74.532
K00146	0	0	8.775	0	0	2.208	2.038	0	2.344	0	0	1.801	2.621	0	8.627	2.353	0	4.045	3.915	0	5.607	2.53	0	2.022	1.936
K00146|g__Mesorhizobium.s__Mesorhizobium_loti	0	0	0	0	0	2.208	0	0	0	0	0	1.801	0	0	8.627	0	0	4.045	3.915	0	5.607	2.53	0	0	1.936
K00146|g__Streptomyces.s__Streptomyces_chartreusis	0	0	8.775	0	0	0	2.038	0	2.344	0	0	0	2.621	0	0	2.353	0	0	0	0	0	0	0	2.022	0
K00147	166.261	26.666	65.16	38.834	94.767	110.195	99.926	24.304	45.329	9.412	151.593	94.064	66.441	18.652	27.194	133.475	117.586	114.54	130.197	95.513	74.459	12.663	154.478	58.361	51.559
K00147|g__Bradyrhizobium.s__Bradyrhizobium_japonicum	0	0	0	0	0	15.635	2.32	0	0	0	6.409	14.753	20.729	0	13.578	0	0	0	6.87	25.721	0	0	25.372	23.018	0
K00147|g__Burkholderia.s__Burkholderia_cenocepacia	0	0	0	0	0	0	0	0	0	0	4.364	0	0	0	0	0	0	0	0	0	0	0	0	0	0
K00147|g__Mesorhizobium.s__Mesorhizobium_loti	0	0	0	0	10.417	10.506	0	0	2.69	2.928	0	2.156	0	0	0	2.488	0	7.155	6.913	2.751	0	6.095	0	0	0
K00147|g__Niastella.s__Niastella_koreensis	0	2.757	0	0	0	0	7.209	3.118	2.793	0	4.472	0	0	0	0	0	0	2.476	2.397	0	3.449	3.315	0	0	0
K00147|g__Nitrosospira.s__Nitrosospira_multiformis	12.652	0	2.565	2.803	7.96	5.352	2.382	0	10.958	6.484	4.388	2.183	6.129	3.151	3.486	5.499	6.619	7.29	0	5.916	3.384	3.253	0	7.091	9.336
K00147|g__Pseudomonas.s__Pseudomonas_mandelii	0	0	0	0	0	0	0	0	0	0	0	0	0	0	0	0	0	0	0	0	0	0	0	9.506	0
K00147|g__Ralstonia.s__Ralstonia_pickettii	0	13.346	0	0	0	0	21.161	0	0	0	21.597	32.314	3.024	15.501	0	0	9.653	16.784	9.282	20.432	16.697	0	32.492	6.997	11.581
K00147|g__Rhodanobacter.s__Rhodanobacter_thiooxydans	0	0	0	11.18	0	0	0	15.256	0	0	0	0	0	0	0	0	0	0	0	0	0	0	0	0	0
K00147|g__Rhodopseudomonas.s__Rhodopseudomonas_palustris	9.883	10.563	14.967	0	7.772	10.41	4.616	5.93	0	0	12.802	8.509	0	0	10.13	0	6.365	9.164	6.852	8.665	0	0	6.938	6.923	6.84
K00147|g__Streptomyces.s__Streptomyces_chartreusis	10.054	0	0	0	0	0	2.432	0	10.867	0	0	0	36.559	0	0	8.317	0	0	0	0	0	0	0	4.827	0
K00147|unclassified	133.673	0	47.628	24.852	68.619	68.291	59.805	0	18.022	0	97.561	34.148	0	0	0	117.171	94.949	71.671	97.883	32.028	50.928	0	89.676	0	23.803
K00148	183.466	46.445	129.211	93.579	90.227	40.3	92.744	31.781	145.333	25.4	122.071	109.005	57.524	120.862	137.086	32.611	120.723	120.562	123.907	125.673	26.667	73.773	84.784	119.472	131.285
K00148|g__Burkholderia.s__Burkholderia_bryophila	0	0	0	0	0	0	0	0	0	0	2.332	0	0	0	0	0	0	0	0	0	0	0	0	0	0
K00148|g__Pseudomonas.s__Pseudomonas_mandelii	0	0	0	0	0	0	0	0	0	0	0	0	0	0	0	0	0	0	0	0	0	0	0	5.024	0
K00148|unclassified	183.466	46.445	129.211	93.579	90.227	40.3	92.744	31.781	145.333	25.4	119.739	109.005	57.524	120.862	137.086	32.611	120.723	120.562	123.907	125.673	26.667	73.773	84.784	114.448	131.285
K00151	61.435	82.882	75.076	45.937	32.274	39.267	94.11	38.273	68.948	44.727	96.156	88.352	106.951	84.466	66.992	58.805	67.071	41.448	103.017	91.549	52.146	65.774	99.386	98.606	65.072
K00151|g__Bradyrhizobium.s__Bradyrhizobium_japonicum	0	0	0	0	0	14.924	17.193	0	0	0	26.245	22.71	24.397	0	14.005	0	0	0	11.338	11.778	0	0	15.168	32.253	0
K00151|g__Burkholderia.s__Burkholderia_bryophila	0	0	0	0	0	0	0	0	0	0	1.872	0	0	0	0	0	0	0	0	0	0	0	0	0	0
K00151|g__Burkholderia.s__Burkholderia_cenocepacia	0	0	0	0	0	0	0	0	0	0	1.863	0	0	0	0	0	0	0	0	0	0	0	0	0	0
K00151|g__Mesorhizobium.s__Mesorhizobium_loti	0	0	0	0	0	0	3.788	0	0	5.291	1.79	0	0	0	0	0	2.721	1.983	5.756	4.62	0	0	0	0	1.802
K00151|g__Ralstonia.s__Ralstonia_pickettii	0	11.33	0	0	0	0	7.963	0	0	0	27.575	12.807	0	32.083	0	0	8.383	20.236	11.823	24.718	8.507	0	13.893	13.768	11.801
K00151|g__Rhodopseudomonas.s__Rhodopseudomonas_palustris	7.991	17.222	16.226	4.437	0	0	5.624	2.427	6.504	7.573	1.737	5.142	4.864	4.924	2.759	8.622	0	7.773	1.866	0	2.679	10.345	3.758	5.617	7.385
K00151|unclassified	53.444	54.33	58.849	41.5	32.274	24.343	59.542	35.846	62.444	31.863	35.075	47.693	77.69	47.459	50.228	50.183	55.968	11.456	72.234	50.433	40.959	55.429	66.567	46.968	44.084
K00153	53.619	78.38	17.765	19.449	47.12	21.895	41.694	47.885	42.275	78.566	37.384	46.974	34.637	54.995	41.193	0	26.698	67.419	93.567	68.476	47.073	72.668	61.386	42.225	69.634
K00153|unclassified	53.619	78.38	17.765	19.449	47.12	21.895	41.694	47.885	42.275	78.566	37.384	46.974	34.637	54.995	41.193	0	26.698	67.419	93.567	68.476	47.073	72.668	61.386	42.225	69.634
K00154	0	2.233	0	0	0	0	0	0	0	0	5.713	9.554	0	0	9.034	0	2.926	19.085	4.089	2.548	0	0	0	4.071	3.965
K00154|g__Bradyrhizobium.s__Bradyrhizobium_japonicum	0	0	0	0	0	0	0	0	0	0	1.889	0	0	0	6.004	0	0	0	2.025	2.548	0	0	0	4.071	0
K00154|g__Burkholderia.s__Burkholderia_cenocepacia	0	0	0	0	0	0	0	0	0	0	1.894	0	0	0	0	0	0	0	0	0	0	0	0	0	0
K00154|g__Mesorhizobium.s__Mesorhizobium_loti	0	2.233	0	0	0	0	0	0	0	0	1.93	0	0	0	0	0	0	0	0	0	0	0	0	0	0
K00154|g__Ralstonia.s__Ralstonia_pickettii	0	0	0	0	0	0	0	0	0	0	0	9.554	0	0	0	0	2.926	12.748	2.063	0	0	0	0	0	2.06
K00154|g__Rhodopseudomonas.s__Rhodopseudomonas_palustris	0	0	0	0	0	0	0	0	0	0	0	0	0	0	3.03	0	0	6.337	0	0	0	0	0	0	1.905
K00156	40.628	29.052	0	0	59.577	56.594	39.853	0	3.783	26	72.818	33.333	128.181	0	0	67.92	6.805	94.393	85.568	79.256	4.604	75.6	68.459	53.629	39.057
K00156|g__Nitrosospira.s__Nitrosospira_multiformis	0	0	0	0	1.832	0	0	0	3.783	0	1.515	1.507	0	0	0	0	0	0	0	0	0	0	0	4.895	1.62
K00156|g__Ralstonia.s__Ralstonia_pickettii	0	5.521	0	0	0	0	3.241	0	0	0	8.954	14.852	2.085	0	0	0	6.805	11.571	11.198	10.061	4.604	0	14.501	9.601	11.177
K00156|g__Rhodopseudomonas.s__Rhodopseudomonas_palustris	0	0	0	0	0	0	0	0	0	0	0	0	0	0	0	0	0	1.716	0	0	0	0	0	1.669	0
K00156|unclassified	40.628	23.532	0	0	57.746	56.594	36.611	0	0	26	62.349	16.974	126.096	0	0	67.92	0	81.106	74.37	69.194	0	75.6	53.959	37.465	26.26
K00158	0	0	0	0	0	0	0	0	0	0	0	0	0	0	0	0	0	0	0	0	51.646	0	0	0	0
K00158|unclassified	0	0	0	0	0	0	0	0	0	0	0	0	0	0	0	0	0	0	0	0	51.646	0	0	0	0
K00161	410.782	436.741	484.272	378.432	309.337	612.573	446.546	498.878	496.572	704.089	320.924	339.863	383.698	375.029	306.71	382.987	498.667	401.378	261.615	414.934	486.098	496.406	496.158	282.77	259.619
K00161|g__Caulobacter.s__Caulobacter_vibrioides	0	0	9.733	0	0	0	6.027	0	3.143	0	0	0	0	0	0	0	0	0	0	0	0	0	0	0	0
K00161|g__Mesorhizobium.s__Mesorhizobium_loti	0	3.399	0	0	0	0	14.926	0	3.334	15.917	10.971	19.203	0	0	4.38	3.456	8.379	6.103	8.795	11.15	12.671	0	2.976	5.88	5.647
K00161|g__Niastella.s__Niastella_koreensis	2.798	3.277	6.214	6.79	3.214	0	11.545	0	6.64	11.783	10.578	0	0	0	0	3.332	0	0	11.411	0	0	3.941	8.608	0	5.687
K00161|g__Ralstonia.s__Ralstonia_pickettii	0	0	0	0	0	0	0	0	0	0	0	2.603	0	0	0	0	0	0	0	0	0	0	0	0	0
K00161|g__Rhodanobacter.s__Rhodanobacter_thiooxydans	0	0	0	40.09	0	0	0	43.477	0	0	0	0	0	0	0	0	0	0	0	0	0	0	0	0	0
K00161|g__Rhodopseudomonas.s__Rhodopseudomonas_palustris	15.677	10.17	12.898	27.643	19.98	10.098	23.701	30.277	16.742	28.255	22.012	13.711	34.597	15.874	21.854	30.877	20.716	27.529	17.728	14.782	12.699	44.941	35.42	20.779	23.095
K00161|unclassified	392.307	419.895	455.426	303.908	286.142	602.475	390.347	425.124	466.714	648.133	277.364	304.346	349.101	359.154	280.477	345.321	469.572	367.746	223.681	389.002	460.728	447.524	449.154	256.112	225.19
K00162	571.591	531.249	809.971	824.679	561.561	733.294	582.248	752.563	767.704	791.768	607.498	629.333	700.733	616.179	563.6	529.925	550.437	654.095	505.342	658.68	636.47	566.796	672.264	725.074	552.475
K00162|g__Bradyrhizobium.s__Bradyrhizobium_japonicum	0	0	0	0	0	60.16	21.399	0	0	0	35.594	37.452	38.31	0	22.086	0	0	0	35.708	29.238	0	0	55.438	44.896	0
K00162|g__Caulobacter.s__Caulobacter_vibrioides	0	0	9.506	0	0	0	22.056	0	7.608	0	0	0	0	0	0	0	0	0	0	0	0	0	0	0	0
K00162|g__Mesorhizobium.s__Mesorhizobium_loti	0	7.121	0	0	7.044	7.162	0	0	12.103	8.359	11.466	11.449	0	0	3.058	19.347	8.707	8.559	4.127	2.488	23.799	8.476	0	8.325	4.072
K00162|g__Niastella.s__Niastella_koreensis	0	7.211	6.833	0	17.683	0	19.049	4.078	0	4.322	2.924	0	0	0	0	3.666	0	0	0	0	9.022	8.672	0	0	0
K00162|g__Ralstonia.s__Ralstonia_pickettii	0	3.645	0	0	0	0	9.297	0	0	0	0	0	0	4.299	0	0	0	0	0	3.986	0	0	3.191	3.185	0
K00162|g__Rhodanobacter.s__Rhodanobacter_thiooxydans	0	0	0	131.687	0	0	0	44.908	0	0	0	0	0	0	0	0	0	0	0	0	0	0	0	0	0
K00162|g__Rhodopseudomonas.s__Rhodopseudomonas_palustris	13.097	14.17	45.627	29.678	14.11	4.539	7.21	21.724	12.195	25.885	3.885	17.314	10.725	25.6	9.278	17.126	14.923	10.663	14.564	13.014	26.817	15.677	6.176	16.711	16.677
K00162|g__Streptomyces.s__Streptomyces_chartreusis	0	0	10.04	0	0	0	3.109	0	0	0	0	0	3.999	0	0	0	0	0	0	0	0	0	0	0	0
K00162|unclassified	558.494	499.102	737.964	663.313	522.724	661.433	500.129	681.853	735.798	753.202	553.629	563.118	647.699	586.28	529.178	489.785	526.807	634.873	450.944	609.954	576.833	533.971	607.459	651.957	531.726
K00163	425.897	331.569	330.809	283.781	344.512	353.706	257.418	246.613	262.338	297.361	469.78	224.669	228.691	418.149	357	288.523	309.636	434.557	522.198	351.232	268.497	235.981	313.35	271.391	382.066
K00163|g__Streptomyces.s__Streptomyces_chartreusis	1.64	0	3.317	0	0	0	12.327	0	7.089	0	0	0	7.928	0	0	1.779	0	0	0	0	0	0	0	1.529	0
K00163|unclassified	424.257	331.569	327.493	283.781	344.512	353.706	245.091	246.613	255.248	297.361	469.78	224.669	220.763	418.149	357	286.744	309.636	434.557	522.198	351.232	268.497	235.981	313.35	269.862	382.066
K00164	196.025	140.674	164.419	94.774	178.617	183.701	165.299	147.692	174.1	277.618	122.188	166.78	240.968	114.447	163.481	182.392	165.037	177.286	150.163	187.521	136.153	140.454	139.273	151.742	172.373
K00164|g__Streptomyces.s__Streptomyces_chartreusis	9.719	0	3.576	0	0	0	10.777	0	5.73	0	0	0	2.106	0	0	4.793	0	0	0	0	0	0	0	3.295	0
K00164|unclassified	186.305	140.674	160.843	94.774	178.617	183.701	154.522	147.692	168.37	277.618	122.188	166.78	238.862	114.447	163.481	177.599	165.037	177.286	150.163	187.521	136.153	140.454	139.273	148.447	172.373
K00166	23.189	5.575	8.412	15.526	18.46	19.798	2.455	0	20.625	35.826	45.392	37.69	0	13.249	26.093	24.879	32.562	23.473	12.116	36.373	35.067	6.704	40.486	66.58	18.923
K00166|g__Mesorhizobium.s__Mesorhizobium_loti	0	5.575	0	0	18.46	10.95	2.455	0	8.463	22.924	6.782	0	0	0	3.592	16.299	20.616	5.008	12.116	21.184	13.949	6.704	2.441	4.871	9.675
K00166|g__Pseudomonas.s__Pseudomonas_mandelii	0	0	0	0	0	0	0	0	0	0	0	0	0	0	0	0	0	0	0	0	0	0	0	2.429	0
K00166|unclassified	23.189	0	8.412	15.526	0	8.848	0	0	12.162	12.902	38.61	37.69	0	13.249	22.501	8.58	11.945	18.466	0	15.189	21.119	0	38.046	59.28	9.248
K00167	240.978	244.252	350.284	296.251	263.69	335.477	270.34	323.894	210.715	268.759	144.13	151.268	180.713	228.406	212.885	263.89	148.692	220.367	291.074	197.518	174.485	182.188	191.636	236.411	161.153
K00167|g__Mesorhizobium.s__Mesorhizobium_loti	0	0	0	0	0	15.743	5.839	0	0	12.708	2.833	0	0	0	0	3.332	12.496	21.862	17.689	3.456	8.397	0	8.893	8.852	6.062
K00167|unclassified	240.978	244.252	350.284	296.251	263.69	319.734	264.501	323.894	210.715	256.051	141.297	151.268	180.713	228.406	212.885	260.558	136.196	198.505	273.385	194.062	166.088	182.188	182.743	227.559	155.091
K00169	140.528	245.315	194.98	211.113	246.182	190.946	128.156	226.586	222.281	219.917	171.721	218.552	261.691	218.329	256.062	206.241	195.278	185.842	197.996	143.048	201.142	175.206	174.263	161.554	175.039
K00169|unclassified	140.528	245.315	194.98	211.113	246.182	190.946	128.156	226.586	222.281	219.917	171.721	218.552	261.691	218.329	256.062	206.241	195.278	185.842	197.996	143.048	201.142	175.206	174.263	161.554	175.039
K00170	304.644	306.278	398.395	379.929	361.889	263.934	232.049	326.024	309.616	337.204	248.306	265.508	367.116	348.554	419.909	307.984	436.324	239.954	232.19	346.352	349.521	263.493	243.261	231.881	283.955
K00170|unclassified	304.644	306.278	398.395	379.929	361.889	263.934	232.049	326.024	309.616	337.204	248.306	265.508	367.116	348.554	419.909	307.984	436.324	239.954	232.19	346.352	349.521	263.493	243.261	231.881	283.955
K00171	74.094	106.195	100.305	164.284	78.049	51.888	104.944	59.952	66.892	174.928	96.778	64.32	105.09	62.804	153.466	67.32	65.417	59.471	69.126	172.017	132.061	142.871	0	80.097	34.499
K00171|unclassified	74.094	106.195	100.305	164.284	78.049	51.888	104.944	59.952	66.892	174.928	96.778	64.32	105.09	62.804	153.466	67.32	65.417	59.471	69.126	172.017	132.061	142.871	0	80.097	34.499
K00172	102.932	128.391	121.879	185.091	157.236	203.699	100.97	165.692	153.073	126.133	155.934	129.159	119.484	97.174	183.469	167.499	107.192	102.88	167.576	185.108	114.787	165.345	96.076	108.123	67.795
K00172|unclassified	102.932	128.391	121.879	185.091	157.236	203.699	100.97	165.692	153.073	126.133	155.934	129.159	119.484	97.174	183.469	167.499	107.192	102.88	167.576	185.108	114.787	165.345	96.076	108.123	67.795
K00174	373.616	246.173	316.585	222.906	288.233	267.43	337.617	341.066	275.382	248.378	393.345	226.86	283.434	155.624	211.297	182.871	166.108	288.316	183.397	201.161	258.802	135.304	215.053	226.475	161.151
K00174|g__Bradyrhizobium.s__Bradyrhizobium_japonicum	0	0	0	0	0	38.702	26.57	0	0	0	30.233	20.07	33.954	0	41.067	0	0	0	30.76	34.974	0	0	32.471	46.584	0
K00174|g__Niastella.s__Niastella_koreensis	0	3.538	5.032	0	0	0	3.116	9.949	5.376	0	0	1.428	0	4.173	0	0	0	1.589	6.152	0	2.213	2.127	7.739	0	1.535
K00174|unclassified	373.616	242.635	311.553	222.906	288.233	228.728	307.931	331.117	270.006	248.378	363.112	205.363	249.48	151.45	170.23	182.871	166.108	286.727	146.486	166.187	256.588	133.176	174.842	179.891	159.616
K00175	730.518	677.901	760.005	676.81	857.956	779.346	516.622	697.278	674.206	760.539	650.563	646.877	668.345	832.833	732.205	670.1	747.096	570.09	744.155	640.819	556.445	662.275	527.057	641.836	689.652
K00175|g__Bradyrhizobium.s__Bradyrhizobium_japonicum	0	0	0	0	0	108.75	35.022	0	0	0	54.032	61.365	105.611	0	85.001	0	0	0	72.181	53.931	0	0	55.417	98.34	0
K00175|g__Niastella.s__Niastella_koreensis	6.458	3.445	9.8	0	0	0	3.034	0	0	0	2.794	0	0	0	4.44	0	0	3.095	2.995	0	0	0	0	0	8.969
K00175|unclassified	724.06	674.455	750.205	676.81	857.956	670.597	478.565	697.278	674.206	760.539	593.736	585.512	562.734	832.833	642.765	670.1	747.096	566.995	668.979	586.888	556.445	662.275	471.639	543.496	680.683
K00176	25.981	13.86	0	26.87	25.065	13.711	0	0	78.954	46.428	11.241	0	0	15.297	16.639	0	0	57.367	11.225	28.006	16.154	0	44.941	0	44.632
K00176|unclassified	25.981	13.86	0	26.87	25.065	13.711	0	0	78.954	46.428	11.241	0	0	15.297	16.639	0	0	57.367	11.225	28.006	16.154	0	44.941	0	44.632
K00177	0	16.206	0	0	0	0	0	0	0	0	0	0	0	0	0	0	0	0	0	0	0	0	0	0	0
K00177|unclassified	0	16.206	0	0	0	0	0	0	0	0	0	0	0	0	0	0	0	0	0	0	0	0	0	0	0
K00179	25.459	0	0	0	0	0	19.558	0	0	0	33.695	0	0	0	42.439	0	0	0	0	0	0	0	0	20.027	17.395
K00179|unclassified	25.459	0	0	0	0	0	19.558	0	0	0	33.695	0	0	0	42.439	0	0	0	0	0	0	0	0	20.027	17.395
K00180	0	2.114	0	0	0	0	0	0	0	0	0	0	0	0	5.49	0	2.645	0	0	0	0	0	0	0	3.724
K00180|g__Mesorhizobium.s__Mesorhizobium_loti	0	2.114	0	0	0	0	0	0	0	0	0	0	0	0	5.49	0	2.645	0	0	0	0	0	0	0	3.724
K00184	0.935	5.987	4.731	0	1.957	0	1.758	2.235	6.065	0	1.618	0	0	3.531	1.286	1.015	0	0.896	3.438	0	6.242	2.4	0	0	0
K00184|g__Niastella.s__Niastella_koreensis	0.935	5.987	4.731	0	1.957	0	1.758	2.235	6.065	0	1.618	0	0	3.531	1.286	1.015	0	0.896	3.438	0	6.242	2.4	0	0	0
K00185	169.256	251.495	273.988	264.932	213.172	85.905	122.549	395.13	260.385	151.324	164.991	60.61	91.218	100.713	144.237	207.148	226.537	161.971	183.469	208.734	247.43	251.875	211.603	201.359	127.455
K00185|g__Niastella.s__Niastella_koreensis	0	9.276	8.795	2.402	4.549	0	2.042	5.245	7.047	0	3.761	5.615	0	0	5.855	0	0	2.083	6.04	0	5.802	5.577	10.152	0	0
K00185|unclassified	169.256	242.219	265.194	262.529	208.623	85.905	120.507	389.885	253.338	151.324	161.23	54.995	91.218	100.713	138.382	207.148	226.537	159.888	177.429	208.734	241.628	246.298	201.451	201.359	127.455
K00186	0	0	0	0	0	0	0	23.86	0	0	0	0	0	0	0	0	0	0	0	0	0	0	0	0	0
K00186|unclassified	0	0	0	0	0	0	0	23.86	0	0	0	0	0	0	0	0	0	0	0	0	0	0	0	0	0
K00200	43.136	0	0	0	50.447	0	29.414	0	0	0	42.672	0	0	0	0	38.992	43.451	0	72.996	42.541	0	0	17.038	0	20.663
K00200|unclassified	43.136	0	0	0	50.447	0	29.414	0	0	0	42.672	0	0	0	0	38.992	43.451	0	72.996	42.541	0	0	17.038	0	20.663
K00206	0	119.969	63.613	118.844	0	0	0	0	0	0	116.996	0	0	0	0	61.644	0	51.991	0	104.329	0	80.844	0	0	66.917
K00206|g__Burkholderia.s__Burkholderia_bryophila	0	0	0	0	0	0	0	0	0	0	1.881	0	0	0	0	0	0	0	0	0	0	0	0	0	0
K00206|g__Burkholderia.s__Burkholderia_cenocepacia	0	0	0	0	0	0	0	0	0	0	5.629	0	0	0	0	0	0	0	0	0	0	0	0	0	0
K00206|unclassified	0	119.969	63.613	118.844	0	0	0	0	0	0	109.486	0	0	0	0	61.644	0	51.991	0	104.329	0	80.844	0	0	66.917
K00208	461.876	334.601	471.083	252.442	321.925	532.297	410.859	326.861	408.509	334.804	482.33	371.361	559.66	521.028	404.28	509.299	563.649	410.393	696.189	475.052	580.212	459.208	603.817	434.647	352.909
K00208|g__Bradyrhizobium.s__Bradyrhizobium_japonicum	0	0	0	0	0	4.605	4.1	0	0	0	0	0	5.274	0	11.998	0	0	0	8.095	5.091	0	0	8.153	24.408	0
K00208|g__Caulobacter.s__Caulobacter_vibrioides	0	0	0	0	0	0	7.979	0	0	0	0	0	0	0	0	0	0	0	0	0	0	0	0	0	0
K00208|g__Hyphomicrobium.s__Hyphomicrobium_denitrificans	3.558	4.191	0	0	0	0	0	0	0	0	3.486	0	0	0	0	0	0	0	0	0	0	0	0	0	0
K00208|g__Mesorhizobium.s__Mesorhizobium_loti	0	4.51	0	0	4.463	13.504	8.053	0	13.853	5.405	11.209	33.029	0	0	5.811	4.691	11.246	12.508	3.956	5.068	0	10.822	7.897	15.961	0
K00208|g__Niastella.s__Niastella_koreensis	4.265	0	0	0	0	0	0	5.146	0	0	0	0	0	0	0	13.882	0	0	3.956	0	10.98	0	0	0	3.949
K00208|g__Nitrosospira.s__Nitrosospira_multiformis	0	23.822	0	9.875	32.722	0	0	16.17	9.656	0	0	7.693	10.798	0	0	0	11.75	4.281	8.075	5.212	0	5.731	0	8.328	8.271
K00208|g__Pseudomonas.s__Pseudomonas_mandelii	0	0	0	0	0	0	0	0	0	0	0	0	0	0	0	0	0	0	0	0	0	0	0	20.397	0
K00208|g__Ralstonia.s__Ralstonia_pickettii	0	9.355	0	0	0	0	12.435	0	0	0	26.589	26.587	15.896	38.752	0	0	17.297	33.612	12.275	31.101	0	0	12.286	28.496	28.312
K00208|g__Rhodopseudomonas.s__Rhodopseudomonas_palustris	0	13.509	37.957	8.982	0	4.461	11.634	10.178	4.548	15.797	3.516	21.343	10.041	20.66	0	9.172	0	8.102	30.829	13.837	0	15.051	11.846	0	22.973
K00208|g__Streptomyces.s__Streptomyces_chartreusis	0	0	13.409	0	0	0	4.299	0	0	0	0	0	11.059	0	0	0	0	0	0	0	0	0	0	4.265	0
K00208|unclassified	454.054	279.215	419.717	233.584	284.74	509.726	362.359	295.367	380.452	313.602	437.53	282.708	506.592	461.616	386.471	481.555	523.356	351.89	629.003	414.744	569.232	427.603	563.635	332.793	289.404
K00215	40.524	62.316	0	4.736	26.101	21.803	48.324	48.624	0	18.29	62.351	51.23	26.73	16.327	18.755	47.314	57.75	34.287	102.3	15.276	22.569	0	34.321	12.436	63.607
K00215|g__Bradyrhizobium.s__Bradyrhizobium_japonicum	0	0	0	0	0	13.878	12.773	0	0	0	0	3.902	0	0	0	0	0	0	0	0	0	0	0	4.224	0
K00215|g__Burkholderia.s__Burkholderia_bryophila	0	0	0	0	0	0	0	0	0	0	11.062	0	0	0	0	0	0	0	0	0	0	0	0	0	0
K00215|g__Hyphomicrobium.s__Hyphomicrobium_denitrificans	4.343	0	0	0	0	0	0	0	0	0	3.758	0	0	0	0	0	0	0	0	0	0	0	0	0	0
K00215|g__Mesorhizobium.s__Mesorhizobium_loti	0	8.979	0	0	0	0	0	0	0	0	0	0	0	0	0	4.756	0	0	0	0	16.851	0	0	0	0
K00215|g__Niastella.s__Niastella_koreensis	0	0	0	0	0	0	4.685	0	0	0	0	4.294	0	0	0	0	0	4.778	13.874	0	0	0	13.973	0	9.232
K00215|g__Nitrosospira.s__Nitrosospira_multiformis	0	9.142	0	4.736	8.967	0	8.052	5.17	0	0	0	0	0	10.784	0	13.945	0	0	3.974	4.999	5.719	0	8.005	0	7.933
K00215|g__Ralstonia.s__Ralstonia_pickettii	0	4.699	0	0	0	0	0	0	0	0	15.244	29.975	0	5.543	0	0	11.585	29.509	12.249	10.277	0	0	12.343	8.212	8.155
K00215|g__Rhodopseudomonas.s__Rhodopseudomonas_palustris	12.737	3.914	0	0	4.038	0	0	0	0	0	0	0	15.395	0	0	0	0	0	0	0	0	0	0	0	0
K00215|g__Streptomyces.s__Streptomyces_chartreusis	23.443	0	0	0	0	0	8.804	0	0	0	0	0	11.334	0	0	5.087	0	0	0	0	0	0	0	0	0
K00215|unclassified	0	35.581	0	0	13.097	7.925	14.01	43.455	0	18.29	32.286	13.059	0	0	18.755	23.526	46.165	0	72.203	0	0	0	0	0	38.287
K00217	0	0	0	0	0	0	5.29	0	0	0	2.436	7.273	10.207	0	11.611	0	0	0	5.222	9.853	0	0	2.63	10.498	0
K00217|g__Bradyrhizobium.s__Bradyrhizobium_japonicum	0	0	0	0	0	0	5.29	0	0	0	2.436	7.273	10.207	0	11.611	0	0	0	5.222	9.853	0	0	2.63	10.498	0
K00219	0	7.94	0	23.825	0	0	0	0	0	0	12.889	12.746	0	1.872	0	0	13.701	5.705	12.423	19.099	0	0	11.102	4.163	16.533
K00219|g__Burkholderia.s__Burkholderia_bryophila	0	0	0	0	0	0	0	0	0	0	1.3	0	0	0	0	0	0	0	0	0	0	0	0	0	0
K00219|g__Ralstonia.s__Ralstonia_pickettii	0	7.94	0	0	0	0	0	0	0	0	11.589	12.746	0	1.872	0	0	13.701	5.705	12.423	19.099	0	0	11.102	4.163	16.533
K00219|unclassified	0	0	0	23.825	0	0	0	0	0	0	0	0	0	0	0	0	0	0	0	0	0	0	0	0	0
K00220	41.11	0	39.136	27.529	34.529	36.686	26.84	59.794	29.917	9.133	0	38.255	19.324	13.103	49.79	51.902	20.872	21.927	59.451	43.455	33.682	61.174	34.972	55.258	44.512
K00220|g__Bradyrhizobium.s__Bradyrhizobium_japonicum	0	0	0	0	0	0	10.144	0	0	0	0	9.297	0	0	9.894	0	0	0	16.688	8.397	0	0	6.723	10.064	0
K00220|g__Mesorhizobium.s__Mesorhizobium_loti	0	0	0	0	0	0	0	0	0	0	0	0	0	0	4.947	0	4.733	0	10.013	0	0	9.234	0	0	0
K00220|g__Rhodopseudomonas.s__Rhodopseudomonas_palustris	0	0	0	0	0	0	0	4.073	0	9.133	0	3.075	0	0	0	0	0	3.077	0	0	0	0	3.091	0	0
K00220|unclassified	41.11	0	39.136	27.529	34.529	36.686	16.697	55.721	29.917	0	0	25.883	19.324	13.103	34.948	51.902	16.139	18.85	32.75	35.058	33.682	51.941	25.158	45.195	44.512
K00226	0	0	0	0	0	0	16.742	0	0	0	0	0	0	0	0	0	23.438	0	0	0	0	0	19.427	0	16.498
K00226|unclassified	0	0	0	0	0	0	16.742	0	0	0	0	0	0	0	0	0	23.438	0	0	0	0	0	19.427	0	16.498
K00228	51.098	32.219	41.336	57.685	49.092	15.915	88.342	79.252	63.673	35.505	93.693	60.096	31.689	126.232	49.041	79.675	53.257	27.523	104.045	26.242	52.522	97.76	55.661	78.806	29.429
K00228|g__Bradyrhizobium.s__Bradyrhizobium_japonicum	0	0	0	0	0	3.98	14.287	0	0	0	0	9.466	4.558	0	9.473	0	0	0	6.81	8.799	0	0	3.551	13.953	0
K00228|g__Burkholderia.s__Burkholderia_bryophila	0	0	0	0	0	0	0	0	0	0	3.162	0	0	0	0	0	0	0	0	0	0	0	0	0	0
K00228|g__Burkholderia.s__Burkholderia_cenocepacia	0	0	0	0	0	0	0	0	0	0	6.324	0	0	0	0	0	0	0	0	0	0	0	0	0	0
K00228|g__Hyphomicrobium.s__Hyphomicrobium_denitrificans	3.726	0	0	0	0	0	0	0	0	0	0	0	0	0	0	0	0	0	0	0	0	0	0	0	0
K00228|g__Mesorhizobium.s__Mesorhizobium_loti	0	3.945	0	0	0	0	3.474	0	0	0	3.199	0	0	0	0	24.066	0	3.543	0	0	0	4.743	0	0	0
K00228|g__Niastella.s__Niastella_koreensis	0	0	3.52	0	0	0	3.21	0	0	0	0	2.996	0	0	0	0	0	0	12.908	0	0	0	0	0	3.221
K00228|g__Nitrosospira.s__Nitrosospira_multiformis	0	0	0	8.337	3.946	11.935	3.543	4.55	0	0	0	6.495	9.116	9.492	15.553	0	0	3.614	6.995	4.4	0	4.838	3.523	10.546	3.491
K00228|g__Ralstonia.s__Ralstonia_pickettii	0	0	0	0	0	0	7.003	0	0	0	32.157	15.681	18.015	4.69	0	0	24.485	7.143	3.456	13.043	9.948	0	0	3.113	10.35
K00228|unclassified	47.372	28.275	37.816	49.349	45.146	0	56.824	74.702	63.673	35.505	48.852	25.457	0	112.051	24.015	55.608	28.772	13.223	73.876	0	42.574	88.179	48.587	51.194	12.367
K00232	0	14.28	0	0	0	0	0	0	0	0	0	0	0	0	10.258	0	0	0	0	0	0	0	0	0	0
K00232|unclassified	0	14.28	0	0	0	0	0	0	0	0	0	0	0	0	10.258	0	0	0	0	0	0	0	0	0	0
K00239	1678.66	1687.56	1885.96	1685.48	1587.91	1651.97	1440.08	1927.43	1456.29	1917.7	1631.66	1327.12	1448.45	1604.15	1735.49	1532.33	1545.03	1669.05	1505.03	1364.52	1492.94	1817.95	1628.89	1442.33	1425.77
K00239|g__Burkholderia.s__Burkholderia_cenocepacia	0	0	0	0	0	0	0	0	0	0	12.049	0	0	0	0	0	0	0	0	0	0	0	0	0	0
K00239|g__Hyphomicrobium.s__Hyphomicrobium_denitrificans	8.242	10.576	0	0	0	0	0	0	0	0	1.442	4.306	0	0	0	0	0	0	0	0	0	0	0	0	1.466
K00239|g__Nitrosospira.s__Nitrosospira_multiformis	3.507	3.742	5.322	5.815	7.34	11.104	6.591	0	7.581	2.162	10.621	7.55	14.836	2.207	7.232	15.09	16.144	6.722	3.253	0	7.022	6.749	1.638	11.441	3.247
K00239|g__Pseudomonas.s__Pseudomonas_mandelii	0	0	0	0	0	0	0	0	0	0	0	0	0	0	0	0	0	0	0	0	0	0	0	3.162	0
K00239|g__Ralstonia.s__Ralstonia_pickettii	0	23.997	0	0	0	0	16.297	0	0	0	36.081	52.269	33.314	43.734	0	0	41.002	54.904	20.778	34.274	23.066	0	40.495	32.323	60.957
K00239|g__Rhodopseudomonas.s__Rhodopseudomonas_palustris	10.007	9.02	3.421	0	5.308	7.138	6.355	12.169	10.964	10.81	10.181	10.192	2.044	4.256	9.298	5.503	13.325	11.343	1.568	3.945	4.394	15.117	7.897	11.033	6.204
K00239|unclassified	1656.91	1640.22	1877.22	1679.66	1575.26	1633.73	1410.84	1915.26	1437.74	1904.73	1561.29	1252.81	1398.26	1553.96	1718.95	1511.74	1474.56	1596.08	1479.43	1326.3	1458.46	1796.08	1578.86	1384.37	1353.89
K00240	1226.06	964.021	940.945	1025.59	943.893	1142.13	1036.77	1121.94	1047.26	1329.83	908.997	1025.35	1000.67	1094.39	1092.17	922.803	1073.5	975.842	1069.26	1146.29	965.329	905.385	942.776	1002.75	904.27
K00240|g__Bradyrhizobium.s__Bradyrhizobium_japonicum	0	0	0	0	0	56.574	37.269	0	0	0	26.663	42.314	80.967	0	49.129	0	0	0	16.566	56.358	0	0	29.21	54.148	0
K00240|g__Burkholderia.s__Burkholderia_bryophila	0	0	0	0	0	0	0	0	0	0	19.295	0	0	0	0	0	0	0	0	0	0	0	0	0	0
K00240|g__Burkholderia.s__Burkholderia_cenocepacia	0	0	0	0	0	0	0	0	0	0	13.286	0	0	0	0	0	0	0	0	0	0	0	0	0	0
K00240|g__Hyphomicrobium.s__Hyphomicrobium_denitrificans	0	0	0	0	0	0	0	0	0	0	0	0	0	0	0	0	0	0	0	0	0	0	0	0	3.751
K00240|g__Mesorhizobium.s__Mesorhizobium_loti	0	36.785	0	0	23.484	23.692	12.252	0	14.552	17.218	23.301	27.061	0	0	11.79	24.354	46.443	29.77	20.377	31.426	17.195	33.845	25.163	28.502	19.813
K00240|g__Niastella.s__Niastella_koreensis	0	4.905	0	0	0	0	8.64	11.095	9.938	0	0	0	0	0	12.641	0	0	0	4.264	0	0	0	0	0	0
K00240|g__Nitrosospira.s__Nitrosospira_multiformis	5.177	16.572	5.237	5.723	5.418	5.464	9.73	0	16.787	0	0	4.458	0	0	14.236	5.617	0	0	0	0	0	0	0	9.644	9.586
K00240|g__Ralstonia.s__Ralstonia_pickettii	0	16.392	0	0	0	0	9.624	0	0	0	26.404	74.972	17.703	45.115	0	0	46.391	29.448	28.5	35.849	27.343	0	23.903	14.322	47.412
K00240|g__Rhodanobacter.s__Rhodanobacter_thiooxydans	0	0	0	34.555	0	0	0	21.56	0	0	0	0	0	0	0	0	0	0	0	0	0	0	0	0	0
K00240|g__Rhodopseudomonas.s__Rhodopseudomonas_palustris	17.685	9.532	35.051	38.834	37.205	22.817	25.183	16.17	37.705	15.943	3.541	22.388	31.45	15.538	11.978	13.945	40.893	29.611	11.512	15.635	29.812	39.263	32.945	4.164	61.257
K00240|unclassified	1203.19	879.835	900.657	946.482	877.786	1033.58	934.072	1073.12	968.28	1296.67	796.507	854.157	870.556	1033.74	992.396	878.888	939.773	887.012	988.04	1007.02	890.979	832.277	831.555	891.969	762.452
K00241	0	52.527	43.176	0	0	0	77.192	0	30.957	58.441	72.289	80.324	94.341	71.938	14.367	0	11.356	21.381	49.074	55.524	0	12.572	58.256	109.064	62.288
K00241|g__Bradyrhizobium.s__Bradyrhizobium_japonicum	0	0	0	0	0	0	0	0	0	0	19.604	0	0	0	0	0	0	0	21.014	22.766	0	0	10.582	21.121	0
K00241|g__Mesorhizobium.s__Mesorhizobium_loti	0	11.15	0	0	0	0	0	0	0	0	0	44.963	0	0	14.367	0	0	0	0	0	0	0	0	0	0
K00241|g__Niastella.s__Niastella_koreensis	0	0	0	0	0	0	0	0	0	0	0	0	0	0	0	0	0	0	0	0	0	0	9.315	0	0
K00241|g__Nitrosospira.s__Nitrosospira_multiformis	0	0	0	0	0	0	0	0	13.366	15.41	0	0	0	31.128	0	0	0	0	0	0	0	12.572	0	11.529	0
K00241|g__Ralstonia.s__Ralstonia_pickettii	0	23.065	0	0	0	0	38.583	0	0	0	28.059	35.361	0	40.81	0	0	11.356	10.359	28.06	32.758	0	0	38.359	20.154	25.77
K00241|g__Streptomyces.s__Streptomyces_chartreusis	0	0	0	0	0	0	23.812	0	0	0	0	0	70.022	0	0	0	0	0	0	0	0	0	0	45.487	0
K00241|unclassified	0	18.312	43.176	0	0	0	14.797	0	17.591	43.031	24.626	0	24.319	0	0	0	0	11.021	0	0	0	0	0	10.773	36.517
K00242	21.712	13.924	0	56.369	12.27	0	36.336	15.969	0	25.275	99.067	56.194	57.57	0	0	23.245	85.86	12.603	48.928	42.787	17.34	0	47.155	19.905	77.266
K00242|g__Nitrosospira.s__Nitrosospira_multiformis	13.233	0	0	0	0	0	12.435	15.969	0	0	42.604	0	0	0	0	0	52.215	0	36.823	0	0	0	24.725	0	24.503
K00242|g__Pseudomonas.s__Pseudomonas_mandelii	0	0	0	0	0	0	0	0	0	0	0	0	0	0	0	0	0	0	0	0	0	0	0	12.001	0
K00242|g__Ralstonia.s__Ralstonia_pickettii	0	13.924	0	0	0	0	0	0	0	0	56.463	56.194	47.321	0	0	0	33.645	0	12.105	27.374	17.34	0	0	0	36.247
K00242|g__Rhodanobacter.s__Rhodanobacter_thiooxydans	0	0	0	23.626	0	0	0	0	0	0	0	0	0	0	0	0	0	0	0	0	0	0	0	0	0
K00242|g__Streptomyces.s__Streptomyces_chartreusis	8.479	0	0	0	0	0	23.902	0	0	0	0	0	10.248	0	0	9.199	0	0	0	0	0	0	0	7.905	0
K00242|unclassified	0	0	0	32.743	12.27	0	0	0	0	25.275	0	0	0	0	0	14.046	0	12.603	0	15.413	0	0	22.43	0	16.516
K00243	8.126	0	0	0	12.678	0	0	0	0	0	0	6.998	0	0	11.164	0	0	0	0	0	0	10.426	0	0	0
K00243|g__Niastella.s__Niastella_koreensis	8.126	0	0	0	12.678	0	0	0	0	0	0	6.998	0	0	11.164	0	0	0	0	0	0	10.426	0	0	0
K00244	106.079	0	49.997	37.941	0	24.305	0	0	0	33.743	0	1.524	19.976	83.467	0	15.625	16.689	32.17	0	2.065	2.246	57.704	36.658	17.172	1.639
K00244|g__Ralstonia.s__Ralstonia_pickettii	0	0	0	0	0	0	0	0	0	0	0	1.524	0	0	0	0	0	3.393	0	2.065	2.246	0	0	1.65	1.639
K00244|unclassified	106.079	0	49.997	37.941	0	24.305	0	0	0	33.743	0	0	19.976	83.467	0	15.625	16.689	28.778	0	0	0	57.704	36.658	15.522	0
K00245	0	0	0	0	0	0	13.217	0	0	0	8.114	4.038	5.667	0	0	0	6.008	23.671	4.342	0	0	0	17.52	12.519	4.341
K00245|g__Ralstonia.s__Ralstonia_pickettii	0	0	0	0	0	0	13.217	0	0	0	8.114	4.038	5.667	0	0	0	6.008	4.494	4.342	0	0	0	17.52	12.519	4.341
K00245|unclassified	0	0	0	0	0	0	0	0	0	0	0	0	0	0	0	0	0	19.177	0	0	0	0	0	0	0
K00246	0	0	0	0	0	0	0	0	42.998	0	0	0	0	0	0	0	0	0	0	0	0	0	0	27.856	0
K00246|unclassified	0	0	0	0	0	0	0	0	42.998	0	0	0	0	0	0	0	0	0	0	0	0	0	0	27.856	0
K00247	19.103	30.59	0	0	29.903	0	17.919	0	0	0	0	0	0	0	0	0	0	0	34.827	22.25	0	0	0	0	0
K00247|unclassified	19.103	30.59	0	0	29.903	0	17.919	0	0	0	0	0	0	0	0	0	0	0	34.827	22.25	0	0	0	0	0
K00248	148.766	191.641	51.379	136.261	193.193	153.54	160.529	120.953	150.845	170.061	165.767	146.609	80.227	96.837	79.274	46.107	48.316	138.636	177.565	73.958	75.85	42.411	161.576	102.569	53.251
K00248|g__Bradyrhizobium.s__Bradyrhizobium_japonicum	0	0	0	0	0	11.95	18.683	0	0	0	14.704	12.231	13.733	0	23.431	0	0	0	13.173	19.884	0	0	39.803	26.475	0
K00248|g__Pseudomonas.s__Pseudomonas_mandelii	0	0	0	0	0	0	0	0	0	0	0	0	0	0	0	0	0	0	0	0	0	0	0	4.717	0
K00248|g__Ralstonia.s__Ralstonia_pickettii	0	10.08	0	0	0	0	6.151	0	0	0	22.339	16.643	7.76	14.505	0	0	23.233	17.337	12.223	26.914	6.601	0	23.093	10.75	19.838
K00248|unclassified	148.766	181.561	51.379	136.261	193.193	141.59	135.694	120.953	150.845	170.061	128.724	117.736	58.734	82.332	55.843	46.107	25.083	121.298	152.169	27.159	69.249	42.411	98.68	60.627	33.413
K00249	509.982	377.016	446.342	446.555	351.213	426.016	391.275	327.633	439.651	316.256	408.341	574.299	412.181	452.232	597.158	385.816	361.915	442.053	519.815	425.875	504.731	469.898	430.636	645.619	549.061
K00249|g__Bradyrhizobium.s__Bradyrhizobium_japonicum	0	0	0	0	0	86.417	100.27	0	0	0	99.305	129.783	108.395	0	118.982	0	0	0	94.653	98.916	0	0	99.426	149.74	0
K00249|g__Burkholderia.s__Burkholderia_bryophila	0	0	0	0	0	0	0	0	0	0	6.635	0	0	0	0	0	0	0	0	0	0	0	0	0	0
K00249|g__Burkholderia.s__Burkholderia_cenocepacia	0	0	0	0	0	0	0	0	0	0	4.472	0	0	0	0	0	0	0	0	0	0	0	0	0	0
K00249|g__Mesorhizobium.s__Mesorhizobium_loti	0	14.812	0	0	0	2.773	5.213	0	8.859	7.094	11.582	21.462	0	0	7.376	17.38	6.63	10.633	4.996	15.822	10.668	17.09	20.579	10.056	7.23
K00249|g__Nitrosospira.s__Nitrosospira_multiformis	0	0	0	2.953	8.388	5.64	2.51	9.671	11.55	3.416	4.624	2.301	3.229	6.725	0	8.696	0	0	7.434	0	3.566	6.856	9.983	2.491	7.42
K00249|g__Pseudomonas.s__Pseudomonas_mandelii	0	0	0	0	0	0	0	0	0	0	0	0	0	0	0	0	0	0	0	0	0	0	0	18.013	0
K00249|g__Ralstonia.s__Ralstonia_pickettii	0	46.203	0	0	0	0	27.76	0	0	0	94.525	81.35	51.794	52.019	0	0	49.916	106.433	54.399	60.099	53.148	0	60.703	19.831	55.467
K00249|g__Rhodopseudomonas.s__Rhodopseudomonas_palustris	70.421	88.974	94.048	77.929	62.482	48.774	34.317	90.592	100.816	82.298	46.388	46.958	50.908	82.157	62.857	63.226	107.675	68.817	41.416	45.21	101.813	133.132	57.259	81.66	121.224
K00249|unclassified	439.562	227.027	352.293	365.672	280.343	282.413	221.205	227.37	318.426	223.448	140.811	292.445	197.855	311.331	407.943	296.514	197.694	256.168	316.917	205.828	335.536	312.82	182.686	363.829	357.719
K00252	532.8	508.479	527.55	557.828	407.703	466.978	407.627	619.204	484.224	506.802	408.018	466.652	400.105	581.62	381.39	509.107	396.483	608.822	412.794	509.606	612.275	539.03	583.036	495.264	409.804
K00252|g__Bradyrhizobium.s__Bradyrhizobium_japonicum	0	0	0	0	0	16.823	12.311	0	0	0	20.505	29.695	31.84	0	28.905	0	0	0	31.74	33.573	0	0	34.745	22.218	0
K00252|g__Mesorhizobium.s__Mesorhizobium_loti	0	0	0	0	2.828	8.556	0	0	8.762	6.579	2.338	9.313	0	0	11.145	2.533	3.554	7.584	0	6.306	0	0	2.524	7.558	5.004
K00252|g__Niastella.s__Niastella_koreensis	0	0	8.296	0	0	0	5.137	9.896	0	0	6.932	4.708	0	0	0	0	0	7.86	5.071	0	0	0	0	0	2.531
K00252|g__Ralstonia.s__Ralstonia_pickettii	0	31.619	0	0	0	0	22.918	0	0	0	49.125	48.828	29.28	51.159	0	0	17.821	46.749	32.526	44.266	17.992	0	58.056	48.002	45.06
K00252|g__Rhodanobacter.s__Rhodanobacter_thiooxydans	0	0	0	21.444	0	0	0	56.905	0	0	0	0	0	0	0	0	0	0	0	0	0	0	0	0	0
K00252|g__Rhodopseudomonas.s__Rhodopseudomonas_palustris	39.385	50.986	48.151	20.562	33.364	19.692	12.292	34.951	14.357	47.361	20.434	41.153	25.685	20.061	32.572	48.682	48.624	35.608	22.182	39.89	24.823	40.806	22.023	26.724	48.672
K00252|g__Streptomyces.s__Streptomyces_chartreusis	0	0	2.749	0	0	0	10.215	0	0	0	0	0	0	0	0	2.949	0	0	0	0	0	0	0	4.987	0
K00252|unclassified	493.415	425.874	468.354	515.822	371.511	421.907	344.754	517.453	461.105	452.862	308.683	332.956	313.301	510.4	308.767	454.943	326.483	511.021	321.276	385.573	569.46	498.224	465.687	385.776	308.538
K00253	400.385	362.445	481.16	429.743	363.293	408.629	406.065	444.867	378.866	404.413	426.877	386.475	450.813	440.56	454.879	366.132	354.539	430.333	322.601	375.847	400.518	340.97	349.858	384.392	375.475
K00253|g__Burkholderia.s__Burkholderia_cenocepacia	0	0	0	0	0	0	0	0	0	0	9.285	0	0	0	0	0	0	0	0	0	0	0	0	0	0
K00253|g__Mesorhizobium.s__Mesorhizobium_loti	0	0	0	0	8.507	2.945	0	0	0	3.568	6.828	2.223	0	0	7.672	6.054	3.67	2.458	0	6.511	0	10.739	0	7.796	2.583
K00253|g__Pseudomonas.s__Pseudomonas_mandelii	0	0	0	0	0	0	0	0	0	0	0	0	0	0	0	0	0	0	0	0	0	0	0	10.404	0
K00253|g__Ralstonia.s__Ralstonia_pickettii	0	11.7	0	0	0	0	10.302	0	0	0	28.43	11.558	6.627	10.347	0	0	28.845	23.647	12.714	25.585	7.319	0	20.486	15.002	35.279
K00253|g__Rhodanobacter.s__Rhodanobacter_thiooxydans	0	0	0	59.084	0	0	0	41.045	0	0	0	0	0	0	0	0	0	0	0	0	0	0	0	0	0
K00253|g__Rhodopseudomonas.s__Rhodopseudomonas_palustris	16.211	20.441	19.34	8.968	20.087	25.848	15.203	20.023	26.902	21.083	16.752	28.577	36.371	6.961	26.615	35.259	10.912	28.935	27.708	34.849	18.465	20.977	33.334	17.892	50.464
K00253|unclassified	384.175	330.303	461.82	361.692	334.699	379.837	380.56	383.799	351.964	379.762	365.582	344.117	407.815	423.252	420.592	324.819	311.112	375.292	282.179	308.901	374.734	309.253	296.038	333.299	287.15
K00254	92.134	3.194	17.964	65.004	15.993	25.576	25.046	14.588	41.437	3.89	61.545	59.074	57.906	40.669	8.424	77.553	74.095	46.728	47.489	48.241	53.378	30.414	53.774	44.661	33.582
K00254|g__Bradyrhizobium.s__Bradyrhizobium_japonicum	0	0	0	0	0	6.299	2.804	0	0	0	10.159	7.71	21.637	0	4.103	0	0	0	13.688	3.482	0	0	25.087	16.288	0
K00254|g__Burkholderia.s__Burkholderia_bryophila	0	0	0	0	0	0	0	0	0	0	5.912	0	0	0	0	0	0	0	0	0	0	0	0	0	0
K00254|g__Burkholderia.s__Burkholderia_cenocepacia	0	0	0	0	0	0	0	0	0	0	13.289	0	0	0	0	0	0	0	0	0	0	0	0	0	0
K00254|g__Mesorhizobium.s__Mesorhizobium_loti	0	0	0	0	0	0	0	0	0	3.89	0	0	0	0	0	0	0	0	0	0	0	0	0	0	2.816
K00254|g__Niastella.s__Niastella_koreensis	2.858	0	0	6.318	0	0	8.056	6.9	0	0	0	0	0	3.596	0	3.1	0	0	0	0	3.814	0	2.67	0	2.646
K00254|g__Nitrosospira.s__Nitrosospira_multiformis	3.143	0	0	10.423	0	0	2.95	0	16.986	0	2.72	5.414	11.397	3.956	4.321	10.23	0	5.95	2.915	3.667	0	4.033	5.873	2.93	5.607
K00254|g__Ralstonia.s__Ralstonia_pickettii	0	0	0	0	0	0	5.807	0	0	0	10.512	23.494	0	15.557	0	0	15.708	11.44	17.261	6.963	0	0	20.145	5.96	16.97
K00254|g__Rhodanobacter.s__Rhodanobacter_thiooxydans	0	0	0	7.043	0	0	0	7.688	0	0	0	0	0	0	0	0	0	0	0	0	0	0	0	0	0
K00254|g__Rhodopseudomonas.s__Rhodopseudomonas_palustris	2.723	3.194	0	3.309	3.133	3.16	0	0	9.318	0	5.005	0	3.618	0	0	0	0	11.135	13.625	0	7.803	0	0	5.329	5.543
K00254|g__Streptomyces.s__Streptomyces_chartreusis	5.857	0	2.963	0	0	0	5.429	0	3.165	0	0	0	3.54	0	0	0	0	0	0	0	0	0	0	5.46	0
K00254|unclassified	77.553	0	15.001	37.911	12.86	16.117	0	0	11.968	0	13.949	22.456	17.713	17.56	0	64.222	58.387	18.203	0	34.128	41.76	26.382	0	8.693	0
K00256	0	0	0	0	0	0	0	3.169	0	0	0	0	0	0	0	0	0	0	0	0	0	0	0	0	0
K00256|unclassified	0	0	0	0	0	0	0	3.169	0	0	0	0	0	0	0	0	0	0	0	0	0	0	0	0	0
K00257	290.525	297.438	221.477	250.644	227.522	212.433	277.747	192.38	194.998	28.529	259.86	227.312	232.819	204.737	268.587	180.629	226.647	226.977	210.024	264.381	197.294	243.535	255.374	254.655	266.559
K00257|g__Bradyrhizobium.s__Bradyrhizobium_japonicum	0	0	0	0	0	22.427	14.549	0	0	0	5.991	14.907	22.295	0	19.039	0	0	0	11.239	20.196	0	0	20.489	18.77	0
K00257|g__Burkholderia.s__Burkholderia_bryophila	0	0	0	0	0	0	0	0	0	0	9.787	0	0	0	0	0	0	0	0	0	0	0	0	0	0
K00257|g__Caulobacter.s__Caulobacter_vibrioides	0	0	7.977	0	0	0	22.407	0	0	0	0	0	0	0	0	0	0	0	0	0	0	0	0	0	0
K00257|g__Pseudomonas.s__Pseudomonas_mandelii	0	0	0	0	0	0	0	0	0	0	0	0	0	0	0	0	0	0	0	0	0	0	0	21.485	0
K00257|g__Ralstonia.s__Ralstonia_pickettii	0	20.9	0	0	0	0	18.043	0	0	0	19.281	22.012	20.679	44.734	0	0	21.98	27.262	21.216	6.497	11.022	0	15.799	12.892	28.36
K00257|g__Rhodopseudomonas.s__Rhodopseudomonas_palustris	8.033	18.334	2.865	10.048	15.424	13.815	1.629	10.406	14.733	8.057	6.402	22.335	10.48	3.575	0	8.726	6.006	9.301	15.847	4.047	11.983	12.363	13.964	10.102	21.726
K00257|unclassified	282.492	258.203	210.635	240.596	212.099	176.191	221.119	181.974	180.266	20.473	218.399	168.058	179.365	156.428	249.548	171.903	198.662	190.415	161.721	233.641	174.289	231.172	205.122	191.406	216.473
K00259	134.05	144.174	250.398	155.863	139.378	357.83	321.221	151.876	187.047	147.089	105.614	145.762	109.261	191.072	232.734	229.353	238.409	138.772	139.065	165.211	263.452	231.594	193.173	268.556	279.137
K00259|g__Bradyrhizobium.s__Bradyrhizobium_japonicum	0	0	0	0	0	9.273	2.752	0	0	0	2.343	2.522	3.457	0	0	0	0	0	8.1	0	0	0	5.472	16.331	0
K00259|g__Caulobacter.s__Caulobacter_vibrioides	0	0	0	0	0	0	8.05	0	3.101	0	0	0	0	0	0	0	0	0	0	0	0	0	0	0	0
K00259|g__Mesorhizobium.s__Mesorhizobium_loti	0	0	0	0	0	3.091	5.301	0	6.331	0	0	2.334	0	0	0	0	0	0	13.239	10.244	22.934	15.03	11.668	9.016	10.603
K00259|g__Niastella.s__Niastella_koreensis	0	0	21.5	0	13.901	0	2.496	22.15	8.614	0	4.598	0	0	0	3.652	8.647	0	0	0	0	0	0	7.292	0	0
K00259|g__Nitrosospira.s__Nitrosospira_multiformis	2.911	0	5.889	3.217	9.138	12.288	2.735	0	0	0	2.518	10.026	3.518	10.989	0	6.316	0	5.579	2.7	3.396	0	7.469	2.719	5.427	2.695
K00259|g__Rhodanobacter.s__Rhodanobacter_thiooxydans	0	0	0	6.835	0	0	0	3.731	0	0	0	0	0	0	0	0	0	0	0	0	0	0	0	0	0
K00259|g__Streptomyces.s__Streptomyces_chartreusis	2.929	0	5.898	0	0	0	2.726	0	0	0	0	0	17.503	0	0	15.714	0	0	0	0	0	0	0	10.879	0
K00259|unclassified	128.21	144.174	217.111	145.811	116.34	333.178	297.161	125.996	169.001	147.089	96.156	130.88	84.783	180.082	229.082	198.677	238.409	133.193	115.027	151.572	240.517	209.096	166.022	226.903	265.84
K00261	157.846	170.122	221.432	134.821	174.03	92.591	175.522	236.984	183.883	138.101	225.976	213.975	124.483	287.035	220.06	130.735	167.581	187.585	188.231	109.352	265.919	83.745	218.557	152.478	207.63
K00261|g__Burkholderia.s__Burkholderia_bryophila	0	0	0	0	0	0	0	0	0	0	14.724	0	0	0	0	0	0	0	0	0	0	0	0	0	0
K00261|g__Burkholderia.s__Burkholderia_cenocepacia	0	0	0	0	0	0	0	0	0	0	12.92	0	0	0	0	0	0	0	0	0	0	0	0	0	0
K00261|g__Niastella.s__Niastella_koreensis	0	0	4.544	0	0	0	6.331	5.42	12.136	0	1.943	1.934	0	0	0	4.873	0	4.305	2.083	0	0	0	4.196	0	4.158
K00261|g__Ralstonia.s__Ralstonia_pickettii	0	10.442	0	0	0	0	13.8	0	0	0	21.242	33.619	20.689	21.633	0	0	12.693	23.54	27.209	20.045	13.08	0	16.05	22.862	15.882
K00261|unclassified	157.846	159.68	216.888	134.821	174.03	92.591	155.391	231.564	171.747	138.101	175.147	178.422	103.795	265.402	220.06	125.862	154.888	159.74	158.939	89.307	252.838	83.745	198.311	129.615	187.59
K00262	99.367	94.373	68.844	97.113	83.392	185.68	137.68	142.098	44.502	200.651	77.653	95.17	11.457	135.024	77.941	10.284	62.116	68.687	84.001	62.782	109.191	28.607	66.994	15.465	100.635
K00262|g__Hyphomicrobium.s__Hyphomicrobium_denitrificans	2.352	0	0	0	0	0	0	0	0	0	0	0	0	0	0	0	0	0	0	0	0	0	0	0	4.355
K00262|g__Nitrosospira.s__Nitrosospira_multiformis	14.219	10.114	2.397	10.478	7.44	12.385	2.227	5.719	10.243	6.061	8.203	8.163	11.457	8.948	6.516	10.284	9.351	13.62	0	5.53	0	9.122	0	15.465	4.388
K00262|g__Ralstonia.s__Ralstonia_pickettii	0	2.529	0	0	0	0	0	0	0	0	0	0	0	2.983	0	0	0	0	0	0	0	0	0	0	4.388
K00262|unclassified	82.796	81.73	66.446	86.635	75.952	173.295	135.453	136.379	34.259	194.59	69.45	87.007	0	123.093	71.425	0	52.765	55.067	84.001	57.252	109.191	19.485	66.994	0	87.504
K00263	55.307	87.005	72.018	200.132	75.725	170.108	84.935	122.2	144.009	184.075	57.433	138.568	138.372	69.861	169.579	158.6	81.474	111.981	48.005	75.79	194.585	165.545	166.918	51.346	54.491
K00263|g__Rhodanobacter.s__Rhodanobacter_thiooxydans	0	0	0	169.826	0	0	0	82.301	0	0	0	0	0	0	0	0	0	0	0	0	0	0	0	0	0
K00263|unclassified	55.307	87.005	72.018	30.305	75.725	170.108	84.935	39.899	144.009	184.075	57.433	138.568	138.372	69.861	169.579	158.6	81.474	111.981	48.005	75.79	194.585	165.545	166.918	51.346	54.491
K00265	435.724	382.556	264.395	417.583	553.3	548.939	429.308	500.972	432.061	382.96	294.211	321.274	291.93	328.785	345.678	361.346	384.739	352.955	500.362	497.445	362.145	391.017	390.311	237.682	357.069
K00265|unclassified	435.724	382.556	264.395	417.583	553.3	548.939	429.308	500.972	432.061	382.96	294.211	321.274	291.93	328.785	345.678	361.346	384.739	352.955	500.362	497.445	362.145	391.017	390.311	237.682	357.069
K00266	202.275	167.497	181.627	182.745	230.855	174.29	206.607	196.076	155.919	246.891	212.698	98.799	113.982	218.972	145.228	235.594	225.365	192.146	211.01	235.124	242.86	133.877	233.092	154.624	202.382
K00266|g__Burkholderia.s__Burkholderia_bryophila	0	0	0	0	0	0	0	0	0	0	3.71	0	0	0	0	0	0	0	0	0	0	0	0	0	0
K00266|g__Caulobacter.s__Caulobacter_vibrioides	0	0	2.209	0	0	0	2.052	0	0	0	0	0	0	0	0	0	0	0	0	0	0	0	0	0	0
K00266|g__Hyphomicrobium.s__Hyphomicrobium_denitrificans	0	4.681	0	0	0	0	0	0	0	0	3.796	0	0	0	0	0	0	0	0	0	0	0	0	0	2.031
K00266|g__Mesorhizobium.s__Mesorhizobium_loti	0	0	0	0	0	0	2.038	0	11.718	2.773	3.753	1.74	0	0	2.981	0	5.704	8.313	4.023	0	20.181	13.911	4.051	1.887	7.941
K00266|g__Niastella.s__Niastella_koreensis	0	2.225	2.111	0	2.087	0	11.766	5.037	4.511	5.337	7.223	5.392	0	0	0	0	0	0	0	0	0	2.678	9.748	0	0
K00266|g__Ralstonia.s__Ralstonia_pickettii	0	4.596	0	0	0	0	12.023	0	0	0	7.095	9.208	5.206	13.274	0	0	8.246	10.219	9.964	12.401	11.035	0	11.916	7.776	7.904
K00266|g__Rhodanobacter.s__Rhodanobacter_thiooxydans	0	0	0	0	0	0	0	7.907	0	0	0	0	0	0	0	0	0	0	0	0	0	0	0	0	0
K00266|g__Rhodopseudomonas.s__Rhodopseudomonas_palustris	25.642	9.121	4.387	2.397	2.269	9.139	6.108	15.499	16.162	10.736	2.651	5.602	0	13.206	2.797	9.245	11.235	8.311	5.883	17.594	2.894	0	7.992	4.038	13.911
K00266|unclassified	176.633	146.874	172.92	180.348	226.499	165.151	172.621	167.633	123.528	228.045	184.47	76.858	108.776	192.492	139.45	226.35	200.18	165.303	191.141	205.13	208.749	117.289	199.385	140.922	170.596
K00271	0	0	25.423	42.425	0	0	0	0	38.477	0	0	21.273	0	0	0	0	0	23.551	0	22.421	20.608	49.31	14.078	28.081	0
K00271|unclassified	0	0	25.423	42.425	0	0	0	0	38.477	0	0	21.273	0	0	0	0	0	23.551	0	22.421	20.608	49.31	14.078	28.081	0
K00274	0	2.242	0	0	0	0	11.232	0	0	0	18.179	17.115	18.942	13.22	0	0	2.763	2.013	2.397	0	0	0	2.401	4.354	1.945
K00274|g__Bradyrhizobium.s__Bradyrhizobium_japonicum	0	0	0	0	0	0	7.284	0	0	0	0	4.45	6.246	0	0	0	0	0	2.397	0	0	0	0	0	0
K00274|g__Mesorhizobium.s__Mesorhizobium_loti	0	0	0	0	0	0	0	0	0	0	0	0	0	0	0	0	0	0	0	0	0	0	2.401	2.396	0
K00274|g__Ralstonia.s__Ralstonia_pickettii	0	2.242	0	0	0	0	3.948	0	0	0	18.179	12.664	12.696	13.22	0	0	2.763	2.013	0	0	0	0	0	1.959	1.945
K00275	33.124	28.369	55.749	64.189	22.489	48.481	16.226	58.683	30.149	0	20.094	72.119	126.06	41.985	15.795	72.604	109.303	55.019	78.817	98.352	15.382	63.257	21.422	75.313	21.306
K00275|g__Bradyrhizobium.s__Bradyrhizobium_japonicum	0	0	0	0	0	18.188	10.795	0	0	0	4.971	24.415	41.658	0	15.795	0	0	0	15.984	33.51	0	0	16.088	21.421	0
K00275|g__Mesorhizobium.s__Mesorhizobium_loti	0	0	0	0	6.319	12.746	0	0	0	0	0	10.4	0	0	0	0	0	11.574	5.601	14.09	0	15.495	0	0	0
K00275|g__Niastella.s__Niastella_koreensis	0	0	22.184	12.623	5.975	0	0	0	0	0	0	0	0	0	0	0	0	0	0	0	0	7.326	5.334	0	5.286
K00275|g__Ralstonia.s__Ralstonia_pickettii	0	6.166	0	0	0	0	5.431	0	0	0	0	24.876	27.942	7.274	0	0	22.804	5.539	5.361	0	7.715	0	0	0	10.701
K00275|g__Rhodanobacter.s__Rhodanobacter_thiooxydans	0	0	0	0	0	0	0	7.784	0	0	0	0	0	0	0	0	0	0	0	0	0	0	0	0	0
K00275|g__Rhodopseudomonas.s__Rhodopseudomonas_palustris	0	0	0	6.363	0	0	0	0	0	0	0	0	0	0	0	6.232	6.444	0	0	13.404	7.668	7.37	0	0	5.318
K00275|unclassified	33.124	22.202	33.566	45.203	10.194	17.546	0	50.899	30.149	0	15.123	12.429	56.46	34.711	0	66.372	80.055	37.906	51.872	37.347	0	33.067	0	53.892	0
K00278	91.108	34.882	16.201	4.3	34.852	84.827	115.48	66.675	65.009	31.53	66.089	119.09	35.598	184.995	0	36.99	41.416	16.635	113.774	46.751	45.629	72.522	88.4	67.232	85.367
K00278|g__Bradyrhizobium.s__Bradyrhizobium_japonicum	0	0	0	0	0	0	0	0	0	0	0	0	0	0	0	0	0	0	0	0	0	0	1.813	0	0
K00278|g__Burkholderia.s__Burkholderia_bryophila	0	0	0	0	0	0	0	0	0	0	5.07	0	0	0	0	0	0	0	0	0	0	0	0	0	0
K00278|g__Caulobacter.s__Caulobacter_vibrioides	0	0	2.097	0	0	0	0	0	0	0	0	0	0	0	0	0	0	0	0	0	0	0	0	0	0
K00278|g__Hyphomicrobium.s__Hyphomicrobium_denitrificans	0	0	0	0	0	0	0	0	0	0	0	1.622	0	0	0	0	0	0	0	0	0	0	0	0	0
K00278|g__Niastella.s__Niastella_koreensis	0	6.213	3.927	0	4.063	0	1.824	9.28	2.098	0	0	5.015	0	0	0	0	0	0	3.601	0	7.625	4.979	7.253	0	0
K00278|g__Nitrosospira.s__Nitrosospira_multiformis	3.89	0	3.935	4.3	4.071	6.159	1.826	2.347	4.193	0	1.683	0	4.702	2.438	0	2.11	2.558	3.727	1.804	0	0	2.495	3.634	3.627	5.402
K00278|g__Pseudomonas.s__Pseudomonas_mandelii	0	0	0	0	0	0	0	0	0	0	0	0	0	0	0	0	0	0	0	0	0	0	0	1.798	0
K00278|g__Ralstonia.s__Ralstonia_pickettii	0	6.252	0	0	0	0	5.528	0	0	0	28.677	20.16	9.436	29.527	0	0	15.381	11.148	7.146	4.548	5.203	0	18.228	7.268	30.674
K00278|g__Rhodopseudomonas.s__Rhodopseudomonas_palustris	0	0	0	0	0	0	0	0	2.102	2.311	0	0	0	0	0	0	0	1.76	0	0	2.485	0	0	0	0
K00278|g__Streptomyces.s__Streptomyces_chartreusis	14.656	0	6.242	0	0	0	3.383	0	3.892	0	0	0	4.352	0	0	7.174	0	0	0	0	0	0	0	7.912	0
K00278|unclassified	72.562	22.418	0	0	26.718	78.669	102.918	55.049	52.724	29.219	30.659	92.293	17.108	153.03	0	27.706	23.477	0	101.224	42.203	30.315	65.047	57.471	46.627	49.291
K00281	68.129	86.694	64.148	86.562	79.617	70.126	56.381	59.915	43.264	90.402	49.675	102.328	99.982	100.746	67.193	54.855	10.11	54.566	53.221	67.485	72.788	128.042	90.013	51.247	113.058
K00281|g__Rhodopseudomonas.s__Rhodopseudomonas_palustris	2.063	2.164	1.043	5.7	2.159	1.071	3.855	2.489	0	3.956	0.892	0.888	3.658	0	0	2.203	0	0	2.847	2.406	1.377	0	0.932	0.961	3.819
K00281|unclassified	66.066	84.53	63.105	80.862	77.458	69.055	52.526	57.426	43.264	86.446	48.783	101.44	96.324	100.746	67.193	52.652	10.11	54.566	50.374	65.078	71.412	128.042	89.082	50.285	109.239
K00282	59.062	40.78	33.903	25.633	25.013	113.713	187.397	136.687	242.521	59.837	35.132	61.533	22.681	0	40.555	83.099	45.508	52.616	0	90.977	0	6.006	89.196	10.91	107.515
K00282|g__Caulobacter.s__Caulobacter_vibrioides	0	0	4.783	0	0	0	24.277	0	12.775	0	0	0	0	0	0	0	0	0	0	0	0	0	0	0	0
K00282|g__Nitrosospira.s__Nitrosospira_multiformis	9.362	4.994	2.368	2.587	2.449	4.829	15.395	5.648	17.707	5.986	0	12.093	8.487	0	6.435	5.072	6.156	2.243	0	2.731	0	6.006	4.373	10.91	4.334
K00282|unclassified	49.7	35.785	26.752	23.046	22.564	108.884	147.726	131.038	212.039	53.851	35.132	49.44	14.194	0	34.119	78.027	39.351	50.373	0	88.246	0	0	84.823	0	103.182
K00283	160.787	172.665	273.886	236.219	250.617	320.7	275.357	270.313	363.561	439.796	182.62	199.7	230.515	204.715	223.694	277.28	212.986	278.097	167.817	214.65	133.604	210.719	145.029	122.785	118.209
K00283|g__Caulobacter.s__Caulobacter_vibrioides	0	0	7.735	0	0	0	36.947	0	27.705	0	0	0	0	0	0	0	0	0	0	0	0	0	0	0	0
K00283|g__Nitrosospira.s__Nitrosospira_multiformis	0	8.926	0	13.872	8.755	11.037	3.931	7.571	4.521	24.072	3.62	7.203	27.786	0	2.876	0	11.003	15.96	5.82	2.44	0	2.683	5.862	3.9	1.936
K00283|unclassified	160.787	163.739	266.151	222.348	241.862	309.663	234.48	262.741	331.335	415.725	179	192.496	202.73	204.715	220.818	277.28	201.982	262.137	161.997	212.21	133.604	208.035	139.167	118.886	116.272
K00285	0	26.902	2.483	2.732	2.689	24.325	21.359	30.727	0	0	78.869	113.531	64.606	44.488	24.462	0	76.442	101.785	37.486	93.886	27.143	0	92.241	56.184	60.605
K00285|g__Bradyrhizobium.s__Bradyrhizobium_japonicum	0	0	0	0	0	24.325	4.76	0	0	0	2.261	15.35	18.471	0	13.834	0	0	0	4.703	17.555	0	0	9.474	7.041	0
K00285|g__Burkholderia.s__Burkholderia_cenocepacia	0	0	0	0	0	0	0	0	0	0	8.563	0	0	0	0	0	0	0	0	0	0	0	0	0	0
K00285|g__Mesorhizobium.s__Mesorhizobium_loti	0	0	0	0	2.689	0	0	0	0	0	6.431	2.097	0	0	0	0	0	2.45	0	0	6.861	0	2.388	2.266	0
K00285|g__Niastella.s__Niastella_koreensis	0	0	2.483	2.732	0	0	4.843	0	0	0	0	0	0	0	10.628	0	0	0	7.17	0	0	0	0	0	0
K00285|g__Pseudomonas.s__Pseudomonas_mandelii	0	0	0	0	0	0	0	0	0	0	0	0	0	0	0	0	0	0	0	0	0	0	0	2.284	0
K00285|g__Ralstonia.s__Ralstonia_pickettii	0	26.902	0	0	0	0	11.756	0	0	0	61.615	87.203	21.195	44.488	0	0	76.442	85.143	25.613	76.331	20.283	0	80.38	44.593	60.605
K00285|g__Rhodanobacter.s__Rhodanobacter_thiooxydans	0	0	0	0	0	0	0	12.075	0	0	0	0	0	0	0	0	0	0	0	0	0	0	0	0	0
K00285|unclassified	0	0	0	0	0	0	0	18.651	0	0	0	8.881	24.939	0	0	0	0	14.193	0	0	0	0	0	0	0
K00286	60.646	24.384	39.05	4.631	64.851	29.2	179.976	36.019	81.177	87.097	110.813	102.043	65.097	75.337	0	31.762	27.624	67.147	36.451	59.708	81.219	34.166	81.839	64	19.604
K00286|g__Bradyrhizobium.s__Bradyrhizobium_japonicum	0	0	0	0	0	13.033	7.736	0	0	0	0	0	0	0	0	0	0	0	7.636	0	0	0	15.381	7.675	0
K00286|g__Burkholderia.s__Burkholderia_cenocepacia	0	0	0	0	0	0	0	0	0	0	3.691	0	0	0	0	0	0	0	0	0	0	0	0	0	0
K00286|g__Mesorhizobium.s__Mesorhizobium_loti	0	0	0	0	0	0	0	0	0	0	0	0	0	0	0	0	0	0	0	4.551	0	0	0	3.854	0
K00286|g__Niastella.s__Niastella_koreensis	4.304	4.517	12.743	0	9.008	0	20.221	0	4.652	0	0	3.706	0	0	0	0	0	4.125	0	0	5.745	0	0	0	0
K00286|g__Nitrosospira.s__Nitrosospira_multiformis	0	0	0	0	0	4.481	7.979	0	4.589	5.429	7.348	0	5.132	0	0	0	5.584	20.346	3.938	0	5.667	10.887	0	15.833	0
K00286|g__Ralstonia.s__Ralstonia_pickettii	0	0	0	0	0	0	0	0	0	0	25.312	25.254	0	15.809	0	0	22.039	0	7.771	29.327	27.96	0	7.827	3.905	11.636
K00286|g__Rhodanobacter.s__Rhodanobacter_thiooxydans	0	0	0	4.631	0	0	0	0	0	0	0	0	0	0	0	0	0	0	0	0	0	0	0	0	0
K00286|g__Rhodopseudomonas.s__Rhodopseudomonas_palustris	0	0	3.595	0	0	0	0	0	0	0	0	0	0	0	0	0	0	0	0	0	0	0	0	0	0
K00286|g__Streptomyces.s__Streptomyces_chartreusis	4.265	0	0	0	0	0	0	0	4.61	0	0	0	5.155	0	0	0	0	0	0	0	0	0	0	7.952	0
K00286|unclassified	52.077	19.867	22.712	0	55.843	11.686	144.04	36.019	67.326	81.667	74.463	73.083	54.81	59.528	0	31.762	0	42.676	17.106	25.83	41.847	23.28	58.63	24.781	7.968
K00287	15.92	38.323	7.109	15.536	0	0	34.073	29.81	27.637	9.788	35.362	6.87	0	28.555	10.523	60.925	0	15.291	55.235	14.196	0	0	7.452	26.621	0
K00287|g__Bradyrhizobium.s__Bradyrhizobium_japonicum	0	0	0	0	0	0	0	0	0	0	6.788	0	0	0	0	0	0	0	14.433	0	0	0	0	0	0
K00287|g__Hyphomicrobium.s__Hyphomicrobium_denitrificans	0	0	0	0	0	0	0	0	0	0	12.345	0	0	0	0	0	0	0	0	0	0	0	0	0	0
K00287|g__Mesorhizobium.s__Mesorhizobium_loti	0	0	0	0	0	0	0	0	0	9.788	0	0	0	0	10.523	0	0	0	0	0	0	0	0	0	0
K00287|g__Niastella.s__Niastella_koreensis	0	15.83	0	0	0	0	15.12	9.708	0	0	0	0	0	0	0	26.186	0	0	0	0	0	0	0	0	0
K00287|g__Nitrosospira.s__Nitrosospira_multiformis	0	22.493	7.109	15.536	0	0	0	0	0	0	0	0	0	0	0	0	0	0	0	0	0	0	0	0	0
K00287|g__Ralstonia.s__Ralstonia_pickettii	0	0	0	0	0	0	7.496	0	0	0	0	6.87	0	28.555	0	0	0	15.291	0	0	0	0	7.452	14.874	0
K00287|g__Rhodanobacter.s__Rhodanobacter_thiooxydans	0	0	0	0	0	0	0	20.102	0	0	0	0	0	0	0	0	0	0	0	0	0	0	0	0	0
K00287|unclassified	15.92	0	0	0	0	0	11.458	0	27.637	0	16.229	0	0	0	0	34.739	0	0	40.802	14.196	0	0	0	11.747	0
K00290	2.657	5.669	0	0	0	29.809	52.881	0	51.883	27.873	2.299	2.288	0	0	0	0	0	0	0	0	0	0	0	0	7.379
K00290|g__Hyphomicrobium.s__Hyphomicrobium_denitrificans	2.657	5.669	0	0	0	0	0	0	0	0	2.299	2.288	0	0	0	0	0	0	0	0	0	0	0	0	7.379
K00290|unclassified	0	0	0	0	0	29.809	52.881	0	51.883	27.873	0	0	0	0	0	0	0	0	0	0	0	0	0	0	0
K00294	67.458	0	11.569	2.102	61.707	37.95	30.372	0	43.945	27.422	15.492	18.581	11.54	47.5	0	91.904	63.258	0	0	33.574	0	0	38.35	37.007	5.282
K00294|g__Niastella.s__Niastella_koreensis	0	0	5.772	2.102	1.99	0	8.838	0	4.111	0	0	0	0	0	0	4.127	0	0	0	0	0	0	1.777	0	5.282
K00294|g__Streptomyces.s__Streptomyces_chartreusis	19.017	0	5.797	0	0	0	21.534	0	8.256	0	0	0	11.54	0	0	8.287	0	0	0	0	0	0	0	3.561	0
K00294|unclassified	48.441	0	0	0	59.717	37.95	0	0	31.578	27.422	15.492	18.581	0	47.5	0	79.49	63.258	0	0	33.574	0	0	36.574	33.446	0
K00297	50.998	70.544	71.436	60.244	47.979	61.419	88.023	61.496	94.362	55.019	96.93	111.453	19.265	30.437	88.57	68.993	37.941	119.654	41.261	33.34	35.246	89.962	67.12	78.772	100.504
K00297|g__Bradyrhizobium.s__Bradyrhizobium_japonicum	0	0	0	0	0	15.163	19.981	0	0	0	24.996	18.699	4.316	0	19.942	0	0	0	16.613	12.774	0	0	13.603	33.498	0
K00297|g__Burkholderia.s__Burkholderia_cenocepacia	0	0	0	0	0	0	0	0	0	0	10.779	0	0	0	0	0	0	0	0	0	0	0	0	0	0
K00297|g__Mesorhizobium.s__Mesorhizobium_loti	0	3.929	0	0	3.879	3.887	0	0	0	9.419	9.333	0	0	0	5.063	0	0	10.342	0	0	0	4.725	0	0	17.047
K00297|g__Niastella.s__Niastella_koreensis	0	3.753	7.091	3.889	0	0	16.528	4.245	15.209	0	0	3.03	0	0	0	0	0	0	3.263	0	0	0	6.569	0	0
K00297|g__Nitrosospira.s__Nitrosospira_multiformis	4.063	8.67	4.11	4.491	8.504	4.288	7.636	4.903	8.356	0	7.032	6.998	4.911	5.114	0	4.408	0	0	0	0	0	5.213	0	11.364	3.762
K00297|g__Pseudomonas.s__Pseudomonas_mandelii	0	0	0	0	0	0	0	0	0	0	0	0	0	0	0	0	0	0	0	0	0	0	0	7.576	0
K00297|g__Ralstonia.s__Ralstonia_pickettii	0	8.861	0	0	0	0	7.336	0	0	0	10.779	25.032	10.038	15.678	0	0	37.941	31.838	7.703	13.981	5.543	0	15.511	19.356	15.155
K00297|g__Rhodanobacter.s__Rhodanobacter_thiooxydans	0	0	0	4.631	0	0	0	25.231	0	0	0	0	0	0	0	0	0	0	0	0	0	0	0	0	0
K00297|g__Rhodopseudomonas.s__Rhodopseudomonas_palustris	0	0	3.877	4.236	7.558	0	0	0	0	0	3.316	3.3	0	9.646	15.735	4.08	0	3.673	3.554	0	0	0	0	3.573	0
K00297|g__Streptomyces.s__Streptomyces_chartreusis	3.654	0	0	0	0	0	3.434	0	0	0	0	0	0	0	0	0	0	0	0	0	0	0	0	3.407	0
K00297|unclassified	43.281	45.33	56.357	42.997	28.038	38.081	33.109	27.117	70.797	45.601	30.695	54.395	0	0	47.83	60.505	0	73.801	10.128	6.585	29.703	80.024	31.438	0	64.54
K00299	0	25.445	0	0	0	0	11.204	0	5.646	0	20.272	35.359	0	0	0	28.592	7.841	0	11.06	0	15.916	40.422	22.279	0	11.04
K00299|g__Burkholderia.s__Burkholderia_bryophila	0	0	0	0	0	0	0	0	0	0	4.795	0	0	0	0	0	0	0	0	0	0	0	0	0	0
K00299|g__Ralstonia.s__Ralstonia_pickettii	0	25.445	0	0	0	0	11.204	0	0	0	15.477	25.672	0	0	0	0	7.841	0	11.06	0	15.916	0	22.279	0	11.04
K00299|unclassified	0	0	0	0	0	0	0	0	5.646	0	0	9.687	0	0	0	28.592	0	0	0	0	0	40.422	0	0	0
K00301	0	0	0	0	0	0	0	0	0	0	0	0	0	0	0	0	0	0	0	0	3.958	0	0	0	0
K00301|g__Mesorhizobium.s__Mesorhizobium_loti	0	0	0	0	0	0	0	0	0	0	0	0	0	0	0	0	0	0	0	0	3.958	0	0	0	0
K00302	5.906	0	0	0	0	0	0	0	0	0	10.021	0	0	4.779	0	0	0	0	0	0	0	0	0	7.322	0
K00302|unclassified	5.906	0	0	0	0	0	0	0	0	0	10.021	0	0	4.779	0	0	0	0	0	0	0	0	0	7.322	0
K00303	5.225	38.672	10.572	16.739	21.164	48.959	33.585	40.091	46.938	0	41.439	46.276	33.577	24.504	42.681	24.906	34.31	47.453	43.751	31.807	54.665	29.324	75.035	90.726	60.055
K00303|g__Bradyrhizobium.s__Bradyrhizobium_japonicum	0	0	0	0	0	3.072	5.47	0	0	0	5.037	12.532	3.518	0	0	0	0	0	0	3.396	0	0	8.157	10.854	0
K00303|g__Burkholderia.s__Burkholderia_bryophila	0	0	0	0	0	0	0	0	0	0	2.503	0	0	0	0	0	0	0	0	0	0	0	0	0	0
K00303|g__Mesorhizobium.s__Mesorhizobium_loti	0	2.734	0	0	0	18.672	7.225	0	5.388	0	2.218	2.207	0	0	14.333	0	0	9.741	16.943	2.99	6.842	0	7.849	17.057	4.748
K00303|g__Ralstonia.s__Ralstonia_pickettii	0	0	0	0	0	0	0	0	0	0	0	2.341	0	0	0	0	0	0	0	0	0	0	0	0	0
K00303|g__Streptomyces.s__Streptomyces_chartreusis	5.225	0	10.572	0	0	0	0	0	0	0	0	0	0	0	0	2.834	0	0	0	0	0	0	0	0	0
K00303|unclassified	0	35.938	0	16.739	21.164	27.216	20.89	40.091	41.55	0	31.681	29.196	30.059	24.504	28.348	22.072	34.31	37.712	26.808	25.421	47.823	29.324	59.029	62.815	55.308
K00304	0	0	6.277	40.358	66.573	20.06	11.723	15.054	34.165	0	0	20.844	0	26.003	0	13.535	0	16.651	16.115	50.275	23.191	0	19.417	0	60.499
K00304|g__Mesorhizobium.s__Mesorhizobium_loti	0	0	0	0	60.074	20.06	0	0	20.681	0	0	0	0	0	0	0	0	16.651	16.115	0	23.191	0	0	0	0
K00304|unclassified	0	0	6.277	40.358	6.499	0	11.723	15.054	13.484	0	0	20.844	0	26.003	0	13.535	0	0	0	50.275	0	0	19.417	0	60.499
K00311	37.529	43.226	47.056	78.933	18.169	177.558	245.29	0	82.365	54.371	84.944	112.945	17.853	100.568	12.758	44.869	42.01	84.492	89.034	36.981	83.56	95.655	25.669	68.87	52.627
K00311|g__Bradyrhizobium.s__Bradyrhizobium_japonicum	0	0	0	0	0	9.878	10.553	0	0	0	17.816	17.735	13.457	0	12.758	0	0	0	8.681	13.021	0	0	6.917	8.725	0
K00311|g__Burkholderia.s__Burkholderia_bryophila	0	0	0	0	0	0	0	0	0	0	9.641	0	0	0	0	0	0	0	0	0	0	0	0	0	0
K00311|g__Burkholderia.s__Burkholderia_cenocepacia	0	0	0	0	0	0	0	0	0	0	9.439	0	0	0	0	0	0	0	0	0	0	0	0	0	0
K00311|g__Hyphomicrobium.s__Hyphomicrobium_denitrificans	1.839	0	0	0	0	0	0	0	0	0	0	1.59	0	0	0	0	0	0	0	0	0	0	0	0	1.709
K00311|g__Mesorhizobium.s__Mesorhizobium_loti	0	7.8	0	0	0	0	5.214	0	9.996	0	4.802	1.591	0	0	0	7.919	2.433	10.637	8.579	8.633	0	0	0	6.819	0
K00311|g__Pseudomonas.s__Pseudomonas_mandelii	0	0	0	0	0	0	0	0	0	0	0	0	0	0	0	0	0	0	0	0	0	0	0	6.966	0
K00311|g__Ralstonia.s__Ralstonia_pickettii	0	1.962	0	0	0	0	10.368	0	0	0	6.358	6.293	2.223	4.629	0	0	7.254	8.812	16.872	2.146	9.73	0	1.718	6.857	11.918
K00311|g__Rhodopseudomonas.s__Rhodopseudomonas_palustris	7.435	5.792	0	3.933	0	0	0	0	0	0	3.173	0	2.173	2.36	0	4.07	0	3.595	1.676	0	0	0	0	6.994	5.209
K00311|unclassified	28.255	27.672	47.056	75.001	18.169	167.68	219.155	0	72.369	54.371	33.715	85.736	0	93.579	0	32.88	32.323	61.448	53.226	13.183	73.831	95.655	17.034	32.508	33.792
K00317	35.032	34.055	29.902	34.221	57.359	41.339	11.706	20.201	28.994	52.856	19.639	26.542	42.384	39.135	28.129	51.545	31.644	23.235	28.764	25.648	19.361	24.802	28.972	0	23.47
K00317|g__Hyphomicrobium.s__Hyphomicrobium_denitrificans	0	2.961	0	0	0	0	0	0	0	0	0	3.573	0	0	0	0	0	0	0	0	0	0	0	0	1.285
K00317|unclassified	35.032	31.094	29.902	34.221	57.359	41.339	11.706	20.201	28.994	52.856	19.639	22.969	42.384	39.135	28.129	51.545	31.644	23.235	28.764	25.648	19.361	24.802	28.972	0	22.185
K00318	0	11.274	8.017	0	2.765	0	4.965	9.381	8.563	3.378	2.286	2.275	0	0	0	0	0	0	2.45	14.397	0	0	2.468	18.208	0
K00318|g__Niastella.s__Niastella_koreensis	0	11.274	8.017	0	2.765	0	4.965	9.381	8.563	3.378	2.286	2.275	0	0	0	0	0	0	2.45	0	0	0	2.468	0	0
K00318|unclassified	0	0	0	0	0	0	0	0	0	0	0	0	0	0	0	0	0	0	0	14.397	0	0	0	18.208	0
K00322	88.708	100.772	102.345	117.244	114.897	50.281	105.894	145.239	144.48	141.909	129.768	110.34	78.325	125.065	95.462	190.212	130.651	48.876	107.64	87.457	110.266	112.018	114.19	50.677	97.648
K00322|g__Mesorhizobium.s__Mesorhizobium_loti	0	0	0	0	0	0	0	0	0	0	1.976	3.934	0	0	5.992	0	0	8.574	2.118	0	0	0	2.134	0	2.114
K00322|unclassified	88.708	100.772	102.345	117.244	114.897	50.281	105.894	145.239	144.48	141.909	127.792	106.407	78.325	125.065	89.469	190.212	130.651	40.302	105.521	87.457	110.266	112.018	112.057	50.677	95.534
K00324	293.097	450.145	389.172	318.046	334.235	427.832	566.895	497.506	489.288	411.385	434.872	487.024	335.857	488.238	371.299	342.956	351.845	448.056	370.89	373.51	486.8	542.553	385.283	411.332	353.875
K00324|g__Bradyrhizobium.s__Bradyrhizobium_japonicum	0	0	0	0	0	24.325	26.572	0	0	0	19.878	31.702	24.156	0	31.686	0	0	0	26.177	16.762	0	0	47.906	32.18	0
K00324|g__Burkholderia.s__Burkholderia_cenocepacia	0	0	0	0	0	0	0	0	0	0	4.946	0	0	0	0	0	0	0	0	0	0	0	0	0	0
K00324|g__Mesorhizobium.s__Mesorhizobium_loti	0	8.015	0	0	0	14.37	17.307	0	0	12.934	17.504	0	0	0	0	10.973	19.868	38.774	0	0	0	0	0	0	0
K00324|g__Niastella.s__Niastella_koreensis	0	0	15.57	0	0	0	17.214	7.068	0	0	0	0	0	7.371	0	0	0	0	0	0	20.544	0	0	0	5.269
K00324|g__Nitrosospira.s__Nitrosospira_multiformis	2.893	25.418	21.174	0	5.782	6.106	33.151	0	25.749	11.097	12.513	7.473	3.493	3.641	24.799	18.83	54.76	8.317	2.683	42.091	15.445	30.566	13.512	10.787	5.356
K00324|g__Pseudomonas.s__Pseudomonas_mandelii	0	0	0	0	0	0	0	0	0	0	0	0	0	0	0	0	0	0	0	0	0	0	0	5.427	0
K00324|g__Ralstonia.s__Ralstonia_pickettii	0	18.294	0	0	0	0	18.66	0	0	0	56.716	61.561	24.253	34.155	0	0	39.452	16.433	26.863	20.219	3.909	0	46.516	22.645	18.432
K00324|g__Rhodanobacter.s__Rhodanobacter_thiooxydans	0	0	0	59.816	0	0	0	21.766	0	0	0	0	0	0	0	0	0	0	0	0	0	0	0	0	0
K00324|g__Rhodopseudomonas.s__Rhodopseudomonas_palustris	49.998	49.238	46.645	47.405	64.089	62.55	66.293	92.178	40.211	47.259	61.377	54.289	48.924	32.698	54.02	80.757	30.027	71.192	34.735	41.429	69.426	97.093	36.944	70.601	36.122
K00324|g__Streptomyces.s__Streptomyces_chartreusis	0	0	0	0	0	0	1.894	0	0	0	0	0	0	0	0	2.187	0	0	0	0	0	0	0	0	0
K00324|unclassified	240.206	349.18	305.782	210.825	264.365	320.481	385.803	376.495	423.328	340.095	261.938	331.999	235.032	410.373	260.794	230.208	207.738	313.34	280.431	253.009	377.475	414.895	240.405	269.693	288.695
K00325	596.636	643.998	754.954	593.893	606.977	731.363	573.061	749.186	712.068	609.065	631.271	670.333	600.001	617.525	626.507	655.809	688.322	703.043	735.625	412.683	730.827	662.219	786.742	578.423	631.195
K00325|g__Bradyrhizobium.s__Bradyrhizobium_japonicum	0	0	0	0	0	138.259	74.21	0	0	0	101.688	95.591	117.447	0	133.522	0	0	0	77.677	102.846	0	0	148.028	136.963	0
K00325|g__Burkholderia.s__Burkholderia_bryophila	0	0	0	0	0	0	0	0	0	0	3.753	0	0	0	0	0	0	0	0	0	0	0	0	0	0
K00325|g__Burkholderia.s__Burkholderia_cenocepacia	0	0	0	0	0	0	0	0	0	0	7.505	0	0	0	0	0	0	0	0	0	0	0	0	0	0
K00325|g__Caulobacter.s__Caulobacter_vibrioides	0	0	20.302	0	0	0	23.048	0	24.101	0	0	0	0	0	0	0	0	0	0	0	0	0	0	0	0
K00325|g__Hyphomicrobium.s__Hyphomicrobium_denitrificans	0	2.385	0	0	0	0	0	0	0	0	3.868	11.482	0	0	0	0	0	0	0	0	0	0	0	0	6.208
K00325|g__Mesorhizobium.s__Mesorhizobium_loti	0	21.991	0	0	26.101	11.858	6.392	0	22.121	26.098	17.708	15.723	0	0	9.147	21.851	14.839	19.665	20.773	18.637	27.222	17.389	31.568	14.892	25.038
K00325|g__Niastella.s__Niastella_koreensis	0	7.054	20.065	4.872	2.306	0	12.386	5.325	0	2.818	1.907	0	0	0	0	0	0	2.112	0	0	5.884	0	6.176	0	0
K00325|g__Nitrosospira.s__Nitrosospira_multiformis	0	4.909	0	15.258	2.408	2.428	0	0	9.946	14.709	1.991	1.981	8.342	17.372	3.163	19.914	3.026	2.205	14.937	0	3.071	8.855	4.3	8.579	21.161
K00325|g__Ralstonia.s__Ralstonia_pickettii	0	20.539	0	0	0	0	12.059	0	0	0	39.016	79.533	57.049	10.813	0	0	90.361	49.313	48.193	34.951	22.945	0	21.808	21.87	47.634
K00325|g__Rhodanobacter.s__Rhodanobacter_thiooxydans	0	0	0	16.625	0	0	0	23.495	0	0	0	0	0	0	0	0	0	0	0	0	0	0	0	0	0
K00325|g__Rhodopseudomonas.s__Rhodopseudomonas_palustris	121.694	125.185	132.213	84.531	103.823	47.505	25.314	122.586	139.082	86.141	48.797	33.018	24.562	90.957	80.29	105.009	100.421	93.049	41.897	39.324	108.368	135.603	58.955	56.539	89.876
K00325|g__Streptomyces.s__Streptomyces_chartreusis	8.741	0	11.147	0	0	0	2.071	0	16.267	0	0	0	7.71	0	0	0	0	0	0	0	0	0	0	2.055	0
K00325|unclassified	466.201	461.934	571.226	472.607	472.339	531.313	417.582	597.78	500.552	479.299	405.039	433.005	384.891	498.383	400.385	509.035	479.675	536.699	532.148	216.925	563.338	500.371	515.907	337.524	441.277
K00330	417.109	463.099	475.124	398.501	596.506	720.265	771.564	571.119	495.197	852.817	445.688	314.814	461.574	620.925	434.799	591.184	619.879	495.55	749.483	392.54	701.681	467.349	563.536	515.647	483.902
K00330|g__Burkholderia.s__Burkholderia_bryophila	0	0	0	0	0	0	0	0	0	0	11.614	0	0	0	0	0	0	0	0	0	0	0	0	0	0
K00330|g__Caulobacter.s__Caulobacter_vibrioides	0	0	0	0	0	0	11.62	0	38.642	0	0	0	0	0	0	0	0	0	0	0	0	0	0	0	0
K00330|g__Mesorhizobium.s__Mesorhizobium_loti	0	0	0	0	0	27.548	0	0	14.105	0	0	0	0	0	0	10.242	0	12.508	0	11.014	0	0	24.383	0	0
K00330|g__Niastella.s__Niastella_koreensis	0	0	9.879	0	0	0	32.597	12.472	10.971	13.982	0	0	0	0	0	0	0	0	23.081	0	0	0	0	0	9.569
K00330|g__Nitrosospira.s__Nitrosospira_multiformis	0	10.242	0	15.05	42.677	28.74	0	56.026	10.376	17.411	23.402	11.725	11.603	48.286	18.718	20.901	9.906	0	0	0	0	0	0	12.693	12.605
K00330|g__Pseudomonas.s__Pseudomonas_mandelii	0	0	0	0	0	0	0	0	0	0	0	0	0	0	0	0	0	0	0	0	0	0	0	9.963	0
K00330|g__Ralstonia.s__Ralstonia_pickettii	0	28.64	0	0	0	0	37.835	0	0	0	34.841	0	0	0	0	0	17.652	51.453	37.347	0	35.831	0	25.077	12.512	37.278
K00330|g__Rhodopseudomonas.s__Rhodopseudomonas_palustris	0	0	13.202	11.994	0	0	0	0	0	33.377	0	0	0	0	0	0	0	0	0	0	0	16.744	0	12.111	0
K00330|g__Streptomyces.s__Streptomyces_chartreusis	22.737	0	0	0	0	0	12.612	0	10.777	0	0	0	16.222	0	0	14.562	0	0	0	0	0	0	0	0	0
K00330|unclassified	394.372	424.216	452.043	371.457	553.83	663.977	676.9	502.621	410.326	788.047	375.832	303.089	433.749	572.639	416.081	545.479	592.32	431.589	689.055	381.526	665.85	450.605	514.076	468.369	424.451
K00331	2737.58	3123.04	2708.7	3087.34	3007.76	3290.81	2887.12	3291.68	3096.1	3294.85	2811.79	2654.17	3056.12	2973.62	3367.07	2868.32	3120.18	2788.88	2854.99	3102.62	3580.98	2705.36	2637.45	2721.96	2615.73
K00331|g__Bradyrhizobium.s__Bradyrhizobium_japonicum	0	0	0	0	0	250.94	163.301	0	0	0	123.158	144.525	150.228	0	178.584	0	0	0	181.201	204.424	0	0	161.785	221.045	0
[truncated: 19,115 more rows]
